# Supplementary material for: Metatranscriptomic analysis of diverse microbial communities reveals core metabolic pathways and microbiome-specific functionality
Source: Microbiome. 2016 Jan 12;4:2. doi: 10.1186/s40168-015-0146-x (PMC4710996; doi:10.1186/s40168-015-0146-x)
Supplement: Additional file 1: — Summary of metatranscriptome processing, assembly and annotation steps. This table provides summary statistics for read processing steps applied to each dataset. (XLSX 16 kb) [file 40168_2015_146_MOESM1_ESM.xlsx]

## Sheet: FEB 2015
Supplementary Table 1. Summary statistics for processing and annotation of metatranscriptome datasets
Sample Name	Sample ID /Accession ID	Origin of material 2,3	Total Pairs/reads1	Adaptor & low quality	% of adapter & low quality	rRNA	% rRNA	Host	% Host	Putative mRNA	% putative mRNA	Contigs	Pairs/reads mapping to contigs	N50 contig size	Singletons	Number of mRNA pairs/reads matching transcripts identified through BWA+BLAT +BLAST	% of putative mRNA pairs/reads matching Bacteria / Protozoa / Archaea transcripts	Number of Unique Transcripts Identified	Number of Unique Enzymes (Enzyme Classification numbers) Identified
Mouse	SRX134832	Cecal Flush	2246294	1099609	48.95	1097546	48.86	7507	0.33	41632	1.85	195	5132	142	36500	7182	17.2512	1437	225
	SRX134833	Cecal Flush (RM)	2931351	1701086	58.03	525067	17.91	65221	2.22	639977	21.83	20652	337525	177	302452	77812	12.1586	15311	863
	SRX134834	Cecal Wall	1370497	118209	8.63	1228720	89.65	3444	0.25	20124	1.48	837	7435	156	12689	3162	15.7126	1344	231
	SRX134835	Cecal Flush	3135201	1290981	41.18	1747512	55.74	10702	0.34	86006	2.74	570	15371	145	70635	17413	20.2463	4478	490
	SRX134836	Cecal Flush (RM)	2021696	1292560	63.93	561861	27.79	19306	0.95	147969	7.32	2681	36621	143	111348	19800	13.3812	6045	556
	SRX134840	Cecal Wall	1579372	266038	16.84	1139235	72.13	117592	7.45	56507	3.58	2151	27523	158	28984	7029	12.4392	2886	385
	SRX134837	Cecal Flush	1720937	547169	31.79	1121736	65.18	6136	0.36	45896	2.67	1037	19267	154	26629	12428	27.0786	2474	378
	SRX134844	Cecal Flush (MV)	3087505	947557	30.69	885262	28.67	715897	23.19	538789	17.45	25503	374157	194	164632	52963	9.83001	5503	516
	SRX134838	Cecal Flush	2522460	824794	32.7	1602181	63.52	15711	0.62	79774	3.16	721	19243	137	60531	14855	18.6214	4220	485
	SRX134839	Cecal Flush (RM)	4142841	2380608	57.46	1351636	32.62	46795	1.13	363802	8.78	3119	124469	133	239333	60961	16.7566	7948	656
	SRX134845	Cecal Flush (MV)	2676824	545971	20.4	584567	21.84	1250281	46.71	296005	11.06	20109	138037	167	157968	39649	13.3947	9864	618
	SRX134842	Cecal Wall	2345803	621637	26.5	998277	42.55	486934	20.76	238955	10.19	9676	94425	150	144530	35976	15.0556	8510	522
	Combined sample4	Cecal Wall/Flush	29780781	11636219	39.07	12843600	43.13	2745526	9.22	2555436	8.58	87251	1199205	168	1356231	349230	13.6662	44724	1115
Cow	SRA059441	Cow rumen	14212925	1116846	7.86	8773146	61.73	1814183	12.76	2508750	17.65	10176	452708	269	2056042	365721	14.5778	31860	760
Kimchi	SRA050204	Kimchi(day29)	34610661	2179363	6.3	25742766	74.38	64802	0.19	6623730	19.14	11394	4764243	368	1859487	4774946	72.0885	42198	1004
Deepsea	SRA051344	Deepsea - Guaymas Basin(GD6i)	103078758	5069151	4.92	90221909	87.53	N/A	N/A	7787698	7.56	642849	4801678	110	2986020	3220453	41.3531	242773	2454
Permafrost	SRA049994	Permafrost	131236386	131158722	99.94	63362	0.05	N/A	N/A	14302	0.01	2193	4422	117	9880	2224	15.5503	695	152
1 Numbers indicate pairs of reads except for the Kimichi dataset which consists only of single-end reads
2 RM indicates library was prepared using the RibioMinus rRNA depletion kit (Invitrogen, Calsbad, CA)
3 MV indicates library was prepared using the mirVana RNA purification kit (Invitrogen, Carlsbad, CA)
4 Combined sample indicates all 12 mouse samples were merged into single data set.

## Sheet: Sheet3
aomp1265_c0_seq1	63
comp5_c0_seq1	3362
comp11_c0_seq1	1071
comp16407_c0_seq1	6
comp2514_c0_seq1	44
comp15944_c0_seq1	6
comp2_c0_seq1	7365
comp6_c0_seq1	2458
comp0_c0_seq1	21109								Mouse	SRX134832	7504	7182
comp21_c0_seq1	841									SRX134833	148353	155624
comp26_c0_seq1	920									SRX134834	8777	3162
comp18_c0_seq1	617									SRX134835	24912	17413
comp8_c0_seq1	1960									SRX134836	31269	19800
comp10_c0_seq1	558									SRX134840	22049	7029
comp7_c0_seq1	3279									SRX134837	21794	12428
comp1_c0_seq1	9510									SRX134844	121329	52963
	53169									SRX134838	23055	14855
										SRX134839	115712	60961
										SRX134845	83972	39649
										SRX134842	67479	35976
										Combined sample4	676205	427042	433202
									Cow	SRA059441	465733	365721
									Kimchi	SRA050204	4774946	4774946
									Deepsea	SRA051344	3632141	3220453
									Permafrost	SRA049994	2629	2224
