# Supplementary material for: Metatranscriptomic analysis of diverse microbial communities reveals core metabolic pathways and microbiome-specific functionality
Source: Microbiome. 2016 Jan 12;4:2. doi: 10.1186/s40168-015-0146-x (PMC4710996; doi:10.1186/s40168-015-0146-x)
Supplement: Additional file 2: — Transcripts displaying significant ( p < 0.05) differences in expression between mouse cecal wall and cecal flush datasets as determined by three statistical programs (edgeR, DEseq2 and ALDEx2). This table lists all transcripts displaying significant differences in expression between the two types of mouse samples. (XLSX 17 kb) [file 40168_2015_146_MOESM2_ESM.xlsx]

## Sheet: multi-programs
Supplemental Table 2. Transcripts displaying significant (p < 0.05)differences in expression between mouse colon and cecum datasets as determined by three statistical programs (edgeR, DEseq2 and ALDEx2)
Entrez ID	Gene Symbol	Mean RPKM (cecal wall)	Mean RPKM (cecal flush)	P-value	log2(fold Change)	EC	Gene Function
7765632	CLM_0079	32286.8	81.02	0.031,2	8.64 4	-	hypothetical protein
335357816	-	640.79	59.19	0.043	3.44 4	3.2.1.23	Beta-galactosidase 3
1074380	BT_2166	7894.38	20.4525	0.013	8.59 4	-	two-component system sensor histidine kinase
503376363	-	1313.78	702.74	0.053	0.9	-	rubrerythrin
1702385	BF638R_1363	4307.65	18.4525	0.023	7.87 4	-	hypothetical protein
1 Differently expressed transcript identified by Deseq2 with p-value<0.05
2 Differently expressed transcript identified by edgeR with p-value<0.05
3 Differently experessed transcripts identified by ALDEx2 with Benjamini-Hochberg corrected P value of glm <0.05
4 indicates gene also with fold-change of abundance >5
