# Supplementary material for: Metatranscriptomic analysis of diverse microbial communities reveals core metabolic pathways and microbiome-specific functionality
Source: Microbiome. 2016 Jan 12;4:2. doi: 10.1186/s40168-015-0146-x (PMC4710996; doi:10.1186/s40168-015-0146-x)
Supplement: Additional file 3: — Transcripts displaying greater than five-fold difference in expression between cecal wall and cecal flush samples. This table lists all transcripts displaying large differences in expression between the two mouse datasets. (XLSX 56 kb) [file 40168_2015_146_MOESM3_ESM.xlsx]

## Sheet: Fold change
Supplementary Table 3. Transcripts displaying greater than five-fold difference in expression between cecal wall and cecal flush samples
Entrez ID	Mean RPKM (cecal wall)	Mean RPKM (cecal flush)	log2(fold Change)	EC	Gene Function
8518329	5155.41	5.3525	9.91	-	Putative 50S ribosomal protein L7Ae/L30e/S12e/Gadd45
7765632	32286.8	81.02	8.64	-	hypothetical protein
1074380	7894.38	20.4525	8.59	-	two-component system sensor histidine kinase
5875645	4559.66	18.84	7.91937	-	2-ketoisovalerate ferredoxin reductase
1702385	4307.65	18.4525	7.87	-	hypothetical protein
11148115	2222.27	9.85	7.81806	-	extracellular solute-binding protein
8093243	3068.52	16.5	7.53893	1.2.1.12	glyceraldehyde-3-phosphate dehydrogenase, type
14417925	10127.5	171.23	5.88623	-	two component transcriptional regulator, winged
225575032	2324.91	49.85	5.54344	-	maltose-6'-phosphate glucosidase (glvA)
3288512	507.02	10.87	5.5433	-	hypothetical protein
11656375	993.39	24.3	5.35362	-	outer membrane assembly lipoprotein YfiO
9715056	2273.95	56.3	5.33586	-	ribosomal protein S17
6142838	1162.64	30.29	5.2623	4.1.1.49	phosphoenolpyruvate carboxykinase
336433363	348.33	9.76	5.15818	-	monosaccharide ABC transporter substrate-binding protein
335357428	538.07	16.4	5.03581	-	conserved hypothetical protein
11931132	334.34	10.78	4.95521	5.3.1.9	glucose-6-phosphate isomerase
350271050	272.29	9.33	4.86714	-	glycerol kinase
1076025	287.62	10.16	4.82321	-	succinate dehydrogenase flavoprotein subunit
53712661	226.21	8.39	4.75371	-	dihydrodipicolinate synthase
265758155	83425.4	3169.04	4.71837	-	CO dehydrogenase maturation factor
34540167	264.62	10.19	4.6987	3.6.3.14	translation elongation factor G
427382589	181.21	7.15	4.66304	2.4.1.18	hypothetical protein HMPREF9477_00822
9106055	247095	9938.87	4.63584	-	hypothetical protein
10575815	141.61	5.8	4.60973	5.99.1.2	DNA topoisomerase I
5302355	204.98	8.57	4.58091	5.99.1.3	DNA gyrase B subunit
427386413	615.2	25.87	4.57184	-	hypothetical protein PARMER_03343
335358041	369.96	15.56	4.5717	-	cell surface protein
358065559	320.83	13.49	4.57159	5.3.1.4	acetolactate synthase
5305545	345.56	15.24	4.50302	1.1.1.37	malate dehydrogenase
5307653	1434.13	63.26	4.50279	-	hypothetical protein
255014028	1520.81	71.43	4.41221	-	molecular chaperone GroEL
9935545	803.51	38.91	4.36819	-	Putative 50S ribosomal protein L14
5303078	229.84	11.13	4.3681	-	hypothetical protein
10495265	103.51	5.17	4.32272	-	hypothetical protein
5303111	621.71	31.08	4.32241	-	conjugate transposon protein TraQ
29350182	394.08	19.9	4.30783	-	mobilization protein
7551610	4999.75	255.63	4.28974	1.2.1.12	glyceraldehyde 3-phosphate dehydrogenase 2
336427396	114.02	6.09	4.22666	3.2.1.21	phosphotransferase system
260588959	1158.12	62.15	4.21982	-	hypothetical protein CLOHYLEM_06841
10140219	1003.34	54.09	4.21324	-	glycosyl transferase group 1
60280048	257.74	14.33	4.16908	4.1.2.13	translation longation factor Tu (EF-Tu)
164687557	301.64	16.81	4.16587	2.6.1.7 2.6.1.39	hypothetical protein HMPREF9467_04845
331083717	903.88	50.38	4.16535	-	UDP-N-acetylglucosamine pyrophosphorylase
3287862	797.31	44.65	4.15841	2.6.1.42	branched-chain amino acid aminotransferase
427382445	97.19	5.68	4.09616	-	hypothetical protein BF3866
335357557	894.38	52.62	4.08714	4.2.1.11	predicted protein
1072683	294.92	17.86	4.04571	-	gluconate 5-dehydrogenase
260588480	173.19	10.75	4.01065	1.6.99.5	protein HymB
260587434	195.5	12.49	3.96859	4.3.1.3	hypothetical protein HMPREF0994_03405
335357823	119.21	7.65	3.9628	-	ABC transporter, substrate-binding protein
10211284	291.49	19.02	3.93765	-	translation elongation factor G
225575825	189.75	12.49	3.92552	6.3.4.3	molybdopterin binding aldehyde oxidase and xanthine dehydrogenase
3081959	248.92	16.75	3.8939	-	mobilization protein
11702371	416.94	28.05	3.89378	-	putative anti-restriction protein
336421308	167.29	11.4	3.87496	3.6.3.14	conserved hypothetical protein
395210014	244.22	16.72	3.86834	-	Translation elongation factor Tu
145559427	251.23	17.22	3.86729	-	Formate acetyltransferase
5308718	254.77	17.66	3.85062	3.5.99.6	glucosamine-6-phosphate deaminase
255280323	109.26	7.71	3.82587	-	hypothetical protein HMPREF0994_03644
317498688	180.31	12.8	3.81652	2.7.1.69	hypothetical protein HMPREF9475_02906
5308758	161.17	11.49	3.8101	-	bifunctional preprotein translocase subunit
5305443	199.86	14.33	3.80216	1.2.1.12	glyceraldehyde 3-phosphate dehydrogenase
7242548	538.34	38.6	3.80204	-	lactoyl-CoA dehydratase beta-subunit
238925933	1124.91	82.08	3.77667	-	carbamoyl-phosphate synthase, large subunit
3289261	181.17	13.37	3.76052	-	methylmalonyl-CoA mutase
167752617	632.16	46.92	3.75208	-	toxin-antitoxin system, toxin component, RelE family
288871282	582.84	43.83	3.73328	-	hypothetical protein PARMER_03732
260587999	152.9	11.56	3.72538	-	DNA methylase
339442876	878.2	66.47	3.72382	-	hypothetical protein HMPREF9473_04410
5307658	273.72	20.72	3.7238	-	HAD superfamily hydrolase
5307518	339.95	25.73	3.72379	-	Putative 50S ribosomal protein L24
225572030	396.71	30.9	3.68242	2.1.2.5 4.3.1.4	fructose-bisphosphate aldolase
6462147	277.79	21.66	3.68122	-	ATPase AAA
260587989	125.23	9.85	3.66908	4.2.1.49	hypothetical protein HMPREF0994_00753
5307416	397.06	31.69	3.64713	-	Putative 50S ribosomal protein L1
260589260	585.66	46.75	3.6471	-	fructose-bisphosphate aldolase
225570738	188.26	15.12	3.63817	-	transcriptional regulator, MarR family
331082435	176.79	14.36	3.62219	-	hypothetical protein HMPREF9467_00993
335358040	51.71	4.35	3.57302	-	molecular chaperone DnaK
336435445	417.22	35.06	3.5729	3.5.1.44	hypothetical protein CLOSS21_03236
3082896	553.4	46.69	3.56714	-	transcriptional regulator
253578476	321.84	27.19	3.56545	-	ornithine carbamoyltransferase
9999381	62.19	5.28	3.55936	-	DNA-directed RNA polymerase subunit beta
335357617	146.91	12.46	3.55927	-	inner membrane protein
10258646	243.94	20.7	3.55919	-	amylo-alpha-16-glucosidase
291545406	698.53	59.69	3.54875	1.1.1.292	ribosomal protein L30
10260478	218.87	18.84	3.53801	-	hypothetical protein
5303115	100.56	8.7	3.53126	-	hypothetical protein
295110158	122.72	10.76	3.51129	1.6.99.5	elongation factor Tu
150007027	500.33	44.31	3.49709	-	glycoside hydrolase, family 2
310829022	241.23	21.37	3.49709	-	glycogen synthase
12849481	1655.06	149.18	3.47178	-	transporter, major facilitator family protein
60683308	97.43	8.85	3.46102	-	hypothetical protein HMPREF9473_02969
347531452	153.17	14	3.45186	-	glyceraldehyde-3-phosphate dehydrogenase, type I
333379142	64.31	5.91	3.44328	-	hypothetical protein COLSTE_00734
335357816	640.79	59.19	3.44	3.2.1.23	Beta-galactosidase 3
255305115	178.72	16.6	3.42864	-	hypothetical protein LaniK3_01922
5303107	355.12	33.35	3.41255	-	conjugate transposon protein
251799742	60.29	5.66	3.41249	3.2.1.1	hypothetical protein CLOHYLEM_06206
291279003	124.26	11.67	3.41218	-	cell division protein FtsA
427388287	129.31	12.15	3.41207	-	pyruvate:ferredoxin (flavodoxin) oxidoreductase
3993306	153.45	14.64	3.38975	4.3.2.1	argininosuccinate lyase
291445621	732.07	69.85	3.38971	-	hypothetical protein BACCOP_03196
335357860	276.69	26.4	3.38966	-	xylulokinase
6108813	179.07	17.22	3.37876	-	glycosyl transferase family protein
11650977	112.88	10.85	3.37869	1.1.1.22	nucleotide sugar dehydrogenase
11702416	525.39	50.71	3.37306	-	putative TertR-family transcriptional regulator
335356471	392.17	38.23	3.35881	-	GTP pyrophosphokinase
260588006	208.48	20.47	3.34817	-	hypothetical protein BDI_0358
5373322	50.26	4.96	3.3409	-	erythronolide synthase
291523667	57.05	5.73	3.3157	-	S-layer protein
5307008	6444.61	647.28	3.31562	-	hypothetical protein
5303112	156.23	15.74	3.3109	-	hypothetical protein
427385007	180.31	18.2	3.30869	1.1.1.100	myo-inositol 2-dehydrogenase
291546317	148.19	14.97	3.30754	-	hypothetical protein HMPREF0992_01295
295101637	231.88	23.45	3.30605	-	hgdA gene product
5308360	566.59	58.06	3.28681	-	cytochrome subunit B
374295458	44.94	4.61	3.28673	6.1.1.5	hypothetical protein PRABACTJOHN_02474
1119144	704.95	72.51	3.28128	5.1.3.2	UDP-galactose 4-epimerase
3081262	445.45	46.02	3.27502	-	conjugate transposon protein TraK
260587805	360.24	37.4	3.26793	-	hypothetical protein HMPREF9467_00207
357052133	108.51	11.27	3.26786	5.3.1.4	L-arabinose isomerase
427382373	49.77	5.21	3.25661	2.1.3.2 3.5.2.3 6.3.5.5	ribosome-associated factor Y
335357917	488.14	51.38	3.24794	-	hypothetical protein RUMOBE_02511
5745107	158.87	16.85	3.23724	-	elongation factor Tu
9496938	139.08	14.84	3.22884	5.3.1.9	glucose-6-phosphate isomerase
260587981	530.21	57.56	3.20355	-	CO dehydrogenase/acetyl-CoA synthase complex
53712646	131.73	14.46	3.18773	-	dihydrodipicolinate synthase
225572020	199.01	21.91	3.18301	-	hypothetical protein RUMHYD_03927
291528754	119.31	13.14	3.18299	-	hypothetical protein HMPREF9473_03845
2947333	240.22	26.59	3.17552	-	Putative 30S ribosomal protein S14
336427641	100.62	11.18	3.17057	3.2.1.55	hypothetical protein c3363
5306102	136.52	15.16	3.1705	-	hypothetical protein
346307528	46.68	5.2	3.16681	2.7.7.6	4-alpha-glucanotransferase
260587794	317.82	36.81	3.10994	4.2.3.3	hydrogenase, 4Fe-4S ferredoxin-type component
427383799	97.44	11.29	3.10984	6.1.1.11	DNA-directed RNA polymerase, beta' subunit
429761654	169.51	19.9	3.09068	1.2.1.12	imidazole glycerol phosphate synthase subunit hisF
4186552	75.03	8.86	3.08168	-	molecular chaperone DnaK
335357905	188.93	22.35	3.07953	-	RNA polymerase sigma-70 factor
1216570	40.19	4.76	3.07932	2.7.7.7	DNA polymerase III subunit alpha
298387323	110.61	13.18	3.06874	-	ribosomal protein S1
153809470	562.66	67.95	3.04982	-	hypothetical protein
10000410	149.92	18.25	3.03862	-	chaperone protein dnak
11184926	222.42	27.6	3.01081	1.1.1.205	inosine-5'-monophosphate dehydrogenase
260588135	885.83	109.92	3.01054	-	conserved hypothetical protein
160941217	454.08	56.35	3.01052	-	ethanolamine ammonia-lyase light chain
29350171	233.1	29.18	2.9979	-	hypothetical protein HMPREF9455_00501
225575292	53.92	6.75	2.99786	-	helix-hairpin-helix domain-containing protein
427382265	153.53	19.22	2.99781	5.4.2.1	malate dehydrogenase
10495775	248.1	31.08	2.99688	-	chromosome condensation regulator RCC1
335357703	1289.53	162.04	2.99243	-	transcriptional regulator, GntR family
29350157	28.35	3.63	2.96747	-	elongation factor Tu
365121807	1238.54	159.6	2.95613	-	reductase, ferredoxin
1073848	28.06	3.62	2.95329	-	DNA methylase
11956994	150.66	19.46	2.95305	1.1.1.100	3-oxoacyl-ACP reductase
29346309	85.51	11.16	2.9384	5.99.1.3	hypothetical protein HMPREF9473_02771
294775446	41.49	5.46	2.92579	-	elongation factor Tu
167629254	499.48	65.74	2.92564	-	hypothetical protein
9705969	1083.98	142.67	2.92563	-	Putative 50S ribosomal protein L22
295090403	178.14	23.45	2.92563	3.6.3.17	Small, acid-soluble spore proteins, alpha/beta type.
260587365	644.9	84.88	2.92562	-	hypothetical protein HMPREF9447_02545
357052917	92.46	12.17	2.92555	-	hypothetical protein CXIVA_18130
154505181	70.47	9.28	2.92552	3.2.1.18	conserved hypothetical protein
291547200	111.01	14.74	2.91317	-	type IIA topoisomerase subunit B
5301951	249.08	33.44	2.89687	4.1.1.49	phosphoenolpyruvate carboxykinase
29347106	121.12	16.32	2.89217	-	translation elongation factor Tu
10820004	37.81	5.13	2.88174	-	type I restriction-modification
1074522	37.32	5.07	2.88073	-	preprotein translocase subunit SecA
14183192	299.39	40.65	2.88071	-	transposase, mutator family
10002573	117.37	15.94	2.88061	-	hypothetical protein
34540336	215.97	29.37	2.87852	-	hypothetical protein RUMGNA_02694
2552275	51.75	7.05	2.87647	-	peptidyl-dipeptidase Dcp
429741915	40.96	5.58	2.87641	2.4.1.1	alpha-glucan phosphorylase
323140604	89.64	12.21	2.87637	2.6.1.7	electron transport complex
335356666	44.48	6.06	2.87636	-	putative oxidoreductase YisS
3799456	107.13	14.59	2.87636	-	thiamine transporter substrate binding subunit
358066818	366.04	49.85	2.87632	-	NADH:ubiquinone oxidoreductase, Na(+)-translocating, F subunit
160878269	377.84	51.46	2.87626	-	transcriptional regulator Spx
225572997	169.76	23.12	2.87625	-	Na+/H+ antiporter NhaC
154492219	93.71	12.76	2.87624	1.1.1.37	transcriptional regulator
429741837	49.01	6.68	2.87624	-	2-oxoacid:ferredoxin oxidoreductase subunit alpha
1072469	128.01	17.44	2.87624	-	diphosphate--fructose-6-phosphate
365924978	56.95	7.76	2.87612	-	TonB-dependent receptor
433200140	49.7	6.77	2.87611	-	hypothetical protein HMPREF0988_00745
302387753	100.01	13.79	2.85819	3.1.1.61	enolase
168334899	27.9	3.85	2.8581	2.7.7.6	helicase related protein
256838615	56.15	7.75	2.85803	3.2.1.31	hydrolase, NUDIX family
331083909	556.64	77.97	2.83581	-	mobilization protein
904538	265.77	37.26	2.83456	3.6.3.14	flagellum-specific ATP synthase
11148785	110.3	15.54	2.82765	-	site-specific recombinase
427388334	72.18	10.19	2.82438	4.2.1.49	urocanate hydratase
358065651	226.16	31.93	2.82434	-	translation elongation factor Ts
5309119	2841.5	401.5	2.82319	-	N-acetylmuramoyl-L-alanine amidase
260590021	96.98	13.71	2.8222	2.7.1.17	conserved hypothetical protein
253580107	106.81	15.1	2.82214	-	cell division protein FtsA
7966646	487.35	69.36	2.81274	-	galactose/glucose-binding lipoprotein
167748478	73.87	10.53	2.81089	-	hypothetical protein ANACAC_03222
13051811	60.15	8.63	2.80205	-	helicase family protein
5302466	278.36	40.07	2.79637	-	transcriptional regulator
317471122	467.18	67.28	2.79578	4.2.1.44	hypothetical protein RUMHYD_03113
5303081	158.7	22.93	2.79096	-	mobilization protein
429737083	56.47	8.29	2.76883	-	methylenetetrahydrofolate dehydrogenase
429726787	35.3	5.18	2.76864	6.3.5.5	hypothetical protein HMPREF9455_02278
357056861	210.04	30.82	2.76863	-	hypothetical protein CLOSTMETH_01007
5344377	55.16	8.1	2.76861	-	elongation factor G
373106986	74.67	10.96	2.76855	-	hypothetical protein PARMER_01869
5302465	196.39	29.03	2.75823	-	hypothetical protein
11997864	107.98	16.03	2.75214	-	hypothetical protein
153808373	32.7	4.94	2.72744	2.7.13.3	hypothetical protein HMPREF0994_00032
3992755	29.44	4.46	2.72412	6.3.5.5	carbamoyl phosphate synthase large subunit
3782581	49.55	7.5	2.72402	-	PTS system mannitol-specific transporter subunit
5305998	125.63	19.02	2.72401	-	hypothetical protein
3991019	82.33	12.46	2.72382	1.1.1.1	alcohol dehydrogenase
3287923	43.5	6.59	2.72376	5.99.1.3	DNA topoisomerase IV subunit A
427383185	74.56	11.29	2.72374	1.14.13.7	ABC-type transport system ATP-binding protein
990035	79.24	12	2.72374	2.7.2.1	acetate kinase
161511510	80.24	12.15	2.72366	-	translation longation factor Tu (EF-Tu)
3081260	95.18	14.47	2.71804	-	DNA methylase
225028222	104.94	16	2.71315	2.7.7.27	hypothetical protein N47_G38930
331083746	166.55	25.4	2.71305	6.3.4.3	threonine dehydratase, medium form
5308575	29.13	4.46	2.70722	6.3.5.5	glutamine-dependent carbamyl phosphate
260587998	221.04	34	2.70057	5.4.99.1	sodium/proton antiporter NhaC
335357426	564.43	87.32	2.69238	-	hypothetical protein
53712354	27.43	4.25	2.69022	-	hypothetical protein HMPREF9282_00005
3082259	93.87	14.55	2.69019	-	hypothetical protein
1075904	117.88	18.27	2.69017	1.4.3.16	L-aspartate oxidase
29350166	145.06	22.71	2.67538	-	stage III sporulation protein AA
13331995	262.13	41.09	2.67349	5.3.1.1	triosephosphate isomerase
3288335	212.32	33.9	2.64712	-	elongation factor Ts
3992675	177.47	28.33	2.64707	3.6.1.15	deoxyribonucleotide triphosphate
5305782	26.32	4.2	2.64702	-	hypothetical protein
225575205	88.96	14.2	2.64701	2.6.1.7	chaperonin GroEL
14284092	64.59	10.31	2.64699	-	chaperonin GroL
5394369	51	8.14	2.64695	-	elongation factor G
358065234	41.59	6.64	2.64687	1.18.1.3	hypothetical protein CLOSS21_03218
10923117	171.58	27.79	2.62653	-	Type III restriction-modification system:
11477861	70.27	11.4	2.62349	-	bifunctional pyrimidine operon regulatory protein//uracil phosphoribosyltransferase
325263317	67.18	10.9	2.62337	6.3.5.4	preprotein translocase
335356872	127.91	20.76	2.62329	2.7.6.1	conserved hypothetical protein
260588709	1430.7	233.07	2.61792	1.5.1.5 3.5.4.9	putative isoleucyl-tRNA synthetase
302387781	155.78	25.45	2.61406	-	V-type ATP synthase subunit alpha
256838499	90.44	14.84	2.60801	-	carbamoyl-phosphate synthase, large subunit
5307417	478.95	78.58	2.60773	-	Putative 50S ribosomal protein L1
295109964	1653.62	273.01	2.59859	-	putative nickel/cobalt efflux system RcnA
331082962	53.08	8.77	2.59843	5.99.1.3	hypothetical protein CLONEX_01058
335357549	1224.51	203.19	2.5913	-	hypothetical protein RUMHYD_00324
11702399	115.37	19.27	2.58207	5.99.1.2	putative transposon excision protein
331083258	153.97	25.8	2.57724	2.7.7.27	hypothetical protein CLOBOL_06110
5301784	243.6	41.08	2.56801	-	Putative 50S ribosomal protein L1
429735491	216.41	36.54	2.56614	1.2.1.12	glyceraldehyde-3-phosphate dehydrogenase
12059732	317.42	53.86	2.55917	3.4.11.18	methionine aminopeptidase
288870967	56.04	9.65	2.53823	-	hypothetical protein PARMER_03742
302386036	380.28	65.74	2.53227	-	hypothetical protein HMPREF9455_00502
5308994	152.45	26.71	2.51275	-	dehydrogenase exo-alpha-sialidase
9999821	6701.8	1174.41	2.51261	-	acyl carrier protein
333380644	37.78	6.63	2.5115	-	conserved hypothetical protein
336435468	88.29	15.49	2.51132	3.6.3.14	ABC transporter ATP-binding protein
379010784	96.29	16.89	2.51127	-	isoleucyl-tRNA synthetase
9107004	323.97	56.83	2.51125	-	hypothetical protein
331082299	434.41	76.2	2.51124	3.1.1.61	triosephosphate isomerase
5307415	303.4	53.22	2.51123	-	Putative 50S ribosomal protein L7/L12
225848043	115.15	20.2	2.51122	1.2.1.12	conserved hypothetical fusion protein
253578378	59.18	10.38	2.51122	-	XRE family transcriptional regulator
260588701	804.46	142.59	2.49615	2.1.1.13	outer membrane protein
358061576	402.04	71.33	2.49472	-	hypothetical protein PGN_1889
10232892	200.1	35.51	2.4946	-	transcription elongation factor GreA
5305464	596.51	105.85	2.49459	-	Putative 50S ribosomal protein L27
53712684	154.98	27.5	2.49455	-	hypothetical protein RUMHYD_01188
333382442	83.1	15.04	2.46647	-	hypothetical protein CK1_23340
358064122	196.74	35.6	2.46626	4.1.1.49	hypothetical protein HMPREF9466_02774
347533600	355	64.48	2.46088	-	Sugar phosphate isomerases/epimerases
11702386	198.05	36.07	2.45719	-	hypothetical protein
427385793	276.48	51.21	2.43268	5.4.99.2	ABC-type multidrug transport system
10260463	183.06	34.27	2.41722	-	hypothetical protein
5307675	69.99	13.24	2.40272	6.3.5.3	phosphoribosylformylglycinamidine synthase
7242549	228.98	43.34	2.40139	2.8.3.8	bifunctional acetaldehyde-CoA/alcohol dehydrogenase
429742091	81.72	15.59	2.38984	2.7.2.3 5.3.1.1	hypothetical protein RUMHYD_03294
347532332	58.37	11.14	2.3898	-	S4 RNA-binding domain protein
386713493	96.27	18.37	2.38978	3.6.3.20	hypothetical protein RUMHYD_00314
336421197	122.44	23.36	2.38977	4.1.2.13	ABC-type multidrug transport system
225570110	59.56	11.37	2.38975	-	monosaccharide ABC transporter substrate-binding protein
336054962	408.6	77.97	2.38974	-	hypothetical protein DORFOR_00901
945323	371.85	70.96	2.38973	-	putative fimbrial-like adhesin protein
358065813	197.41	37.67	2.38973	1.11.1.1	periplasmic binding protein/LacI transcriptional regulator
260435341	901.01	171.93	2.38973	-	translation elongation factor 1A (EF-1A/EF-Tu)
260588691	644.76	123.03	2.38972	-	conserved hypothetical protein
335357749	81.91	15.63	2.38972	2.3.1.12	hypothetical protein HMPREF9456_02460
347525952	122.01	23.28	2.38972	4.1.2.13	hypothetical protein CLOSTASPAR_03271
333382785	140.28	26.77	2.38972	1.11.1.6	hypothetical protein
258405928	77.74	14.84	2.38971	1.17.1.4 1.17.3.2	ABC transporter permease
288576506	285.69	54.52	2.38971	-	phosphoglycerate kinase
302386382	366.04	69.85	2.38971	-	dihydrolipoamide acetyltransferase
10140531	190.98	36.44	2.3897	-	RNA polymerase, sigma-24 subunit, ECF subfamily
6330860	433.82	82.78	2.3897	-	tRNA-Thr
255658967	103.66	19.78	2.3897	1.1.1.292	chaperone protein DnaK
253577959	80.6	15.38	2.38966	-	putative C protein alpha-antigen
373106725	77.4	14.77	2.38966	1.4.1.2	alpha amylase, catalytic domain protein
225389523	111.2	21.22	2.38966	-	catalase
166031214	64.95	12.4	2.38965	-	hypothetical protein PARMER_01853
291540076	70.56	13.47	2.38964	5.3.1.4	citrate lyase
333379141	55.34	10.56	2.38963	-	L-arabinose isomerase
429741845	55.69	10.63	2.38962	-	transcriptional regulator
442805322	38.83	7.41	2.3895	1.1.1.1 1.2.1.10	methylmalonyl-CoA mutase
260588698	170.61	32.62	2.38696	-	ribosomal protein L13
335357611	570.56	109.33	2.38375	-	oxaloacetate decarboxylase subunit beta
118444701	127.74	24.58	2.37798	-	hypothetical protein BF1062
7876905	481.7	92.83	2.37555	-	thioredoxin
218262277	286.8	55.42	2.37171	-	conserved hypothetical protein
335358184	330.51	63.86	2.37171	-	alpha-galactosidase
153809956	59.52	11.5	2.37151	-	methylaspartate ammonia-lyase
1186188	64.85	12.56	2.36827	-	dnaJ protein
5307419	2717.97	528.06	2.36376	-	transcription anti-termination protein
167768659	238.6	46.47	2.36017	-	SpoVG family protein
150007020	8100.11	1581.41	2.35673	-	conserved hypothetical protein
1076138	1116.24	219.19	2.34843	-	transposase
331091339	1387.09	273.57	2.3421	-	aminotransferase, class I/II
307244631	79.94	15.78	2.34099	6.3.4.4	hypothetical protein LaniK3_06879
4652954	76.17	15.04	2.34096	-	preprotein translocase subunit SecY
299145268	83.32	16.6	2.32764	-	hypothetical protein HMPREF0992_01752
429726315	138.66	708.14	-2.35245	-	putative phosphoketolase
3992800	21.08	107.75	-2.35345	-	2-dehydro-3-deoxygalactonokinase
5305440	202.66	1042.24	-2.36256	-	transcriptional regulator
3990090	5.98	30.99	-2.37347	-	selenate reductase subunit YgfK
3994398	22.22	115.15	-2.37355	3.1.2.12	hypothetical protein
357052124	8.46	43.85	-2.37385	-	Fe(3+) dicitrate transporter fecA
376261949	38.81	202.52	-2.38346	5.3.1.1	glyceraldehyde-3-phosphate dehydrogenase
3992621	17.35	90.99	-2.39081	2.4.1.227	undecaprenyldiphospho-muramoylpentapeptide
291288692	42.9	226.07	-2.3978	-	putative Na+:altronate/mannonate symporter
295092423	6.99	36.83	-2.39801	-	alpha-amylase
346306623	6.63	34.93	-2.39811	-	tRNA uridine 5-carboxymethylaminomethyl modification protein GidA
53714493	81.1	431.67	-2.41216	-	hypothetical protein HMPREF0992_00019
359410824	274.78	1485.22	-2.43435	-	integral membrane protein
3989721	14.1	76.48	-2.43909	-	glutamate/aspartate:proton symporter
154494377	33.57	182.07	-2.43921	-	hypothetical protein RUMHYD_03381
3992352	4.09	22.19	-2.43941	-	hypothetical protein
948570	3.28	17.89	-2.44552	-	ATPase and DNA damage recognition protein of
260588113	9.56	52.1	-2.44577	-	conserved hypothetical protein
346306299	6.15	33.53	-2.4458	-	Mg chelatase-like protein
334564886	24.61	134.1	-2.44597	-	hydrogenase-4 component G
284048781	13.52	73.65	-2.446	-	hypothetical protein
11613252	49.02	267.13	-2.44602	-	hypothetical protein
947127	21.45	116.87	-2.44608	-	CP4-57 prophage; predicted GTP-binding protein
429205132	31.28	172.08	-2.45994	-	hypothetical protein BACPLE_00102
3796496	2.5	13.96	-2.47938	2.1.1.13	B12-dependent methionine synthase
309776310	16.34	92.09	-2.4946	-	heat-inducible transcription repressor
427383600	15.49	89.7	-2.5335	-	ribose-phosphate pyrophosphokinase
291546756	11.15	65.69	-2.55863	-	hypothetical protein BDI_0370
34541541	77.11	455.36	-2.56203	-	alpha-glucan phosphorylase
253580108	14.99	88.88	-2.56746	-	hypothetical protein RUMHYD_02591
298375026	2.7	16.03	-2.56819	-	urocanate hydratase
946069	3.48	21.04	-2.59615	-	antitoxin of HipAB toxin-antitoxin system
429726587	22.88	138.52	-2.59809	2.4.1.18	ribosomal protein L20
3993142	20.32	123.56	-2.60427	-	transport system permease
9142539	91.99	561.7	-2.6103	-	acyl-CoA dehydrogenase
947250	12.14	74.6	-2.61976	-	adhesin-like autotransporter
3996501	3.28	20.34	-2.63126	-	conjugal transfer mating pair stabilization
947288	6.09	37.76	-2.63146	-	putative membrane protein
227509773	6.73	41.71	-2.63154	-	ybl209
948781	7.32	45.36	-2.63158	-	tRNA-Leu
3799256	7.97	49.4	-2.63186	-	citrate-dependent iron transport, outer membrane
333377092	25.52	158.21	-2.63191	-	glutathione transport system permease gsiD
3991501	15.76	97.67	-2.63192	-	holo-(acyl carrier protein) synthase 2
433137584	3.99	24.73	-2.63195	-	glyceraldehyde-3-phosphate dehydrogenase, type I
3993318	13.91	86.59	-2.63765	-	transcription termination factor Rho
3991273	8.95	56.91	-2.66819	6.1.1.14	glycyl-tRNA synthetase subunit beta
4652339	38.46	244.72	-2.66969	-	ATP-dependent protease ATP-binding subunit ClpX
10766483	413.41	2635.39	-2.67238	-	tRNA-Asn
4056032	7.78	50.3	-2.69257	-	putative outer membrane mbrial subunitusher
3993346	10.54	68.15	-2.69273	-	hypothetical protein
442592053	7.01	45.33	-2.6929	-	septation protein spoVG
427386758	7.39	48.13	-2.70314	2.7.2.3 5.3.1.1	DNA polymerase I
237732585	22.54	146.83	-2.70337	-	Fimbriae usher protein StfC
335356746	52.35	340.95	-2.70338	-	sporulation transcription factor Spo0A
266620222	21.45	139.69	-2.70343	-	acetyl-CoA decarbonylase/synthase gamma subunit
291557924	12.21	79.51	-2.70347	5.3.1.16	molecular chaperone DnaK
291546319	85.54	567.87	-2.73088	-	CO dehydrogenase maturation factor
9718254	3.41	22.95	-2.75049	-	translation initiation factor IF-2
3991072	5.6	37.67	-2.75058	5.3.1.9	glucose-6-phosphate isomerase
3798716	7.18	48.35	-2.75087	-	16S rRNA methyltransferase GidB
3668930	9.74	65.59	-2.75088	-	acetaldehyde dehydrogenase
3993626	3.19	21.46	-2.75119	-	ATP-dependent helicase HepA
3669204	8.64	59.23	-2.77716	-	methylmalonyl-CoA mutase
3990292	6.72	46.14	-2.77956	-	hybrid sensory histidine kinase BarA
3993709	8.47	59.08	-2.80173	2.4.1.18	glycogen branching enzyme
3795419	6.96	48.56	-2.80184	-	hypothetical protein
3991122	3.28	22.97	-2.80652	-	excinuclease ABC subunit A
3994001	7.58	54.06	-2.83416	-	acyl-CoA dehydrogenase
29345506	27.33	197.99	-2.85671	-	L-arabinose isomerase
3992923	8.68	63.03	-2.86088	-	ornithine decarboxylase
210611509	21.75	158.02	-2.86104	-	chemotaxis protein CheC
5303738	9.55	69.36	-2.86109	-	hypothetical protein
949089	10.06	73.09	-2.86109	-	multidrug efflux system protein
374993319	7.66	55.68	-2.86112	4.3.1.19	putrescine--2-oxoglutarate aminotransferase
331081967	7.98	57.98	-2.86116	2.7.6.1	basic membrane protein
8362354	3.79	27.57	-2.86143	-	glycoside hydrolase
299822054	24.71	181.69	-2.87847	-	MobA/MobL family protein
60680017	9.71	72.27	-2.89536	-	enolase
171462843	4.83	36.26	-2.90928	-	Dihydrodipicolinate synthase/N-acetylneuraminate lyase
3990925	5.63	42.27	-2.90928	4.2.1.2	fumarate hydratase class I, anaerobic
3798508	13.98	105.01	-2.90937	2.2.1.2	fructose-6-phosphate aldolase
336423978	4.4	33.06	-2.9094	5.99.1.2	ribosomal protein L20
432367055	19.67	147.81	-2.90943	-	hypothetical protein HMPREF0991_02302
335357017	9.87	74.14	-2.90962	-	2,3-bisphosphoglycerate-dependent phosphoglycerate mutase
3993850	11.65	87.57	-2.90969	-	biotin biosynthesis protein BioC
435852893	9.8	73.67	-2.90973	2.7.6.1	hypothetical protein RUMHYD_01256
14481386	6.46	48.55	-2.90979	-	RhsC core protein
29348936	4.05	30.42	-2.90998	-	conjugate transposon protein
3798479	12.15	93.4	-2.9429	1.2.1.2	formate dehydrogenase-O, major subunit
427382448	10.4	80.57	-2.95361	4.2.1.52	putative sugar transport system permease protein
3992931	12.14	94.02	-2.95363	-	cysteine desulfurase
323693852	5.82	45.06	-2.95366	-	oxidoreductase Fe-S subunit
429729183	51.47	398.81	-2.9538	-	CP4-6 prophage; predicted dehydratase
3990252	13.43	104.04	-2.95393	-	DNA-binding response regulator CreB
948609	13.43	104.04	-2.95393	-	DNA-binding response regulator in two-component
947259	4.06	31.47	-2.9542	-	putative inner membrane lipoprotein
53712259	18.55	146.19	-2.97833	1.2.1.12	flagellar protein export ATPase FliI
3992371	13.94	110.25	-2.9831	-	transport protein YfaV
5308915	122.41	1000.31	-3.03069	-	elongation factor G
3992757	8.71	71.21	-3.03078	-	electron transport complex protein RnfC
335357108	5.41	44.25	-3.03109	-	hypothetical protein HMPREF0992_01006
3992824	4.15	34.66	-3.06083	-	cell division protein MukB
317472453	31.52	263.32	-3.06262	-	cellobiose PTS, EIIB
5308749	28.08	236.43	-3.07378	5.99.1.2	DNA topoisomerase I
5873951	6.2	53.86	-3.11803	2.7.1.30	glycerol kinase
153812115	6.8	59.08	-3.1183	2.7.13.3	hypothetical protein
336435299	8.85	76.85	-3.11834	1.1.1.284	hypothetical protein ANACOL_01041
427412406	7.35	63.86	-3.11844	-	transcription termination factor Rho
331084071	3.75	32.55	-3.11898	-	methylmalonyl-CoA mutase large subunit
432948940	2.99	26.38	-3.13962	-	hypothetical protein HMPREF9457_00486
336426984	7.12	62.73	-3.13988	4.2.1.11	acetoin reductase
3990134	7.55	66.56	-3.14016	-	ethanolamine utilization transport protein EutH
5308981	59.39	523.99	-3.14117	5.1.3.2	dehydratase
5307172	116.05	1050.34	-3.17803	2.7.2.4	aspartokinase
433197392	10.19	92.38	-3.17999	-	hypothetical protein RUMOBE_00337
291546821	3.44	31.27	-3.1829	-	bacterial translation initiation factor 2 (bIF-2)
210611313	22.22	201.79	-3.18292	-	rpsR gene product
3991621	20.8	188.88	-3.18306	-	thioredoxin-like protein
3990938	11.23	102	-3.18307	-	ribonuclease I
3782865	8.82	80.14	-3.18313	-	nitrogen regulation protein NR(II)
335357906	6.92	62.89	-3.18329	-	reverse rubrerythrin-1
3990114	7.88	72.33	-3.19833	-	glycosyl hydrolase
373114530	68.13	626.83	-3.20179	-	conjugate transposon protein
16128254	4.72	43.41	-3.2021	-	phosphoglycerate kinase
3994746	3.47	32.23	-3.21667	-	translation initiation factor IF-2
376260440	4.68	43.51	-3.21668	5.99.1.3	VicX protein
3991152	6.13	56.97	-3.21709	3.4.11.1 3.4.11.10	leucyl aminopeptidase
432948293	10.47	97.68	-3.2218	4.3.1.7	hypothetical protein HMPREF9447_00198
8113855	2.19	20.41	-3.22229	-	RhsB protein in rhs element
225574514	42.12	395.24	-3.23025	-	conserved hypothetical protein
154494387	375.24	3566.82	-3.24874	-	F0F1 ATP synthase subunit gamma
225575628	77.46	740.89	-3.25768	1.4.1.2	hypothetical protein HMPREF1011_00842
347533053	6.6	63.44	-3.26474	-	DNA-directed RNA polymerase subunit beta
365844405	59.43	587.74	-3.30599	-	V-type ATP synthase subunit alpha
3991629	11.35	112.63	-3.31034	-	DNA-binding transcriptional repressor AllR
188995753	189.09	1892.09	-3.32284	-	amino acid/peptide transporter
424779802	103.49	1040.21	-3.32926	-	oxidoreductase, aldo/keto reductase family
3289233	114.45	1157.85	-3.33861	1.2.1.12	glyceraldehyde 3-phosphate dehydrogenase
5306861	236.28	2399.68	-3.34429	-	hypothetical protein
167768677	57.27	589.84	-3.36439	-	Putative ribose uptake protein rbsU
5307519	28.86	303.09	-3.39245	-	Putative 50S ribosomal protein L24
331082298	12.84	135.41	-3.39827	2.4.1.21	tRNA 2-selenouridine synthase
3286005	126.66	1360.38	-3.42501	-	tRNA-Ser
944947	9.42	101.28	-3.42692	-	CP4-6 prophage; predicted dehydratase
432863346	5.41	58.67	-3.43892	1.12.99.6	methylglyoxal synthase
260587458	5.53	60.04	-3.43958	-	hypothetical protein CLOBAR_01198
331082682	10.99	119.31	-3.44045	-	alpha-1,2-mannosidase
3989658	8.35	90.97	-3.44612	-	ATPase
432945194	8.48	95.63	-3.49476	-	hypothetical protein HMPREF0988_00601
3990214	8.72	99.29	-3.50866	-	recombinase A
3993457	3.43	39.01	-3.50897	3.2.1.14 3.2.1.17	bifunctional chitinase/lysozyme
26249200	6.5	74.78	-3.52345	-	serine-tRNA ligase
13051285	22.98	271.28	-3.56155	2.4.1.18	1,4-alpha-glucan-branching protein
5307533	814.77	9678.76	-3.57036	-	Putative 30S ribosomal protein S12
5308884	63.74	768.35	-3.59148	-	tRNA-Ser
29349713	198.04	2418.65	-3.61036	-	histidine ammonia-lyase
198273966	11.27	138.2	-3.61575	-	glyceraldehyde 3-phosphate dehydrogenase
3992216	6.96	86.33	-3.63193	-	hypothetical protein
10778625	5.16	64.18	-3.63767	-	GTP-binding protein lepA
225573065	6.96	88.15	-3.66341	-	DNA gyrase subunit A
442594247	1.8	22.87	-3.66707	-	hypothetical protein CLONEX_01119
3992617	8.82	112.2	-3.66854	-	nitrogen regulation protein NR(II)
154493998	400.01	5124.64	-3.67933	-	hypothetical protein HMPREF9449_00942
308271961	277.33	3591.28	-3.69484	-	hypothetical protein HMPREF9447_00342
3991703	2.52	32.6	-3.6954	2.1.1.13	B12-dependent methionine synthase
10925335	23.3967	304.785	-3.7	-	Putative 30S ribosomal protein S4?
331083046	4.95	64.48	-3.70324	-	conjugate transposon protein
3401458	5.17	67.39	-3.70337	1.3.5.1	succinate dehydrogenase flavoprotein subunit
4274644	5.39	70.21	-3.70337	6.3.4.3	formate--tetrahydrofolate ligase
260587046	10.43	135.92	-3.70346	4.3.3.7	ferredoxin
331082665	7.05	91.85	-3.70362	-	response regulator receiver modulated CheB methylesterase
946512	2.97	39.98	-3.75083	-	CP4-44 prophage; antigen 43 (Ag43)
345888222	6.23	85.14	-3.77322	2.7.1.30	pyruvate carboxylase
3990413	7.72	106.97	-3.7925	3.4.21.53	DNA-binding ATP-dependent protease La
3796863	22.06	307.65	-3.8018	-	ATP synthase F0F1 subunit epsilon
5307523	242.34	3389.9	-3.80614	-	Putative 50S ribosomal protein S3
5305983	50.08	702.82	-3.81094	3.6.3.14	V-type ATP synthase subunit B
5307426	678.79	9577.48	-3.81862	-	tRNA-Thr
3989717	5.51	78.25	-3.82875	-	heme lyase subunit NrfE
260588692	263.46	3786.07	-3.84504	-	fructose-1,6-bisphosphate aldolase, class II
336424712	9.59	139.37	-3.86127	-	asparagine synthase (glutamine-hydrolyzing)
3993398	5.16	75.24	-3.86503	-	hypothetical protein
154492235	39.09	586.08	-3.9061	-	hypothetical protein BACCAC_02667
301312101	33.94	510.03	-3.90951	-	adenylosuccinate synthase
167769707	9.16	137.72	-3.90975	1.2.1.12	dihydropteroate synthase, DHPS
3991626	8.46	127.16	-3.90982	-	tRNA 2-selenouridine synthase
3796353	7.18	110.36	-3.94139	-	serine transporter
4023700	2.2	34.16	-3.95455	-	DNA-directed RNA polymerase subunit beta'
34540402	165.24	2699.93	-4.03031	-	phenylalanyl-tRNA synthetase beta chain
3288880	24.71	416.18	-4.07422	-	Putative 50S ribosomal protein L7/L12
374295727	44.91	764.97	-4.0904	-	NAD-specific glutamate dehydrogenase
5306678	84.31	1445.82	-4.09998	-	hypothetical protein
427388289	21.01	363.72	-4.11368	-	ribose-phosphate pyrophosphokinase
331084156	5.25	91.23	-4.11816	3.6.3.14	hypothetical protein HMPREF9456_02461
429741525	54.18	972.89	-4.16635	-	hypothetical protein HMPREF0992_02102
11702415	10	185.85	-4.21657	-	putative tyrosine recombinase
366088991	4.12	78.3	-4.24951	2.3.1.54	translation initiation factor IF-1
8765907	6.86	137.13	-4.32046	5.3.1.9	glucose-6-phosphate isomerase
5305819	107.43	2173.92	-4.33887	-	RNA-binding protein
53715262	9.87	206.78	-4.38936	1.1.1.37	hypothetical protein BF3206
260588622	11.65	253.03	-4.44049	-	hypothetical protein ALIPUT_00871
255281864	10.87	236.1	-4.44055	-	pG1 protein
3991075	26.51	606.32	-4.51546	-	hypothetical protein
3993896	3.26	77.54	-4.57204	2.7.7.42	bifunctional glutamine-synthetase
10925527	15.29	365.14	-4.57779	4.3.1.19	hypothetical protein
3992611	46.54	1111.82	-4.5782	2.7.7.7	DNA polymerase I
429739731	5.55	134.36	-4.59663	-	hypothetical protein RUMHYD_03721
310829021	474.86	11530.2	-4.60178	-	hypothetical protein BACCAC_03786
3989762	10.43	293.35	-4.81335	4.3.1.7	ethanolamine ammonia-lyase small subunit
295092502	10.03	294.97	-4.87867	4.1.3.3	formate-tetrahydrofolate ligase
189462507	395.19	11862.7	-4.90776	-	aldehyde-alcohol dehydrogenase AdhE
225017082	9.16	275.45	-4.90975	1.2.1.12	methylaspartate mutase, E subunit
948880	3.15	97.19	-4.9459	-	hypothetical protein
3081552	22.54	733.58	-5.02417	-	hypothetical protein
5305252	31.92	1101.41	-5.10859	-	oxaloacetate decarboxylase subunit beta
3799814	6.58	227.02	-5.10932	6.1.1.5	isoleucyl-tRNA synthetase
358064330	9.93	344.97	-5.11852	-	hypothetical protein EUBHAL_02494
5204612	39.82	1442.1	-5.17865	-	tRNA-Thr
262383849	126.06	4972.75	-5.30186	-	toxin-antitoxin system, antitoxin component, Xre family
433050332	3.33	131.92	-5.30941	2.7.7.7	hypothetical protein BT_0096
333380645	5.43	266.59	-5.6184	-	hypothetical protein
5303702	10.76	533.84	-5.63264	-	RNA polymerase sigma factor rpoD
374385045	8.65	469.1	-5.76106	5.1.3.2	propionate CoA-transferase
9497474	108.64	7781.32	-6.16234	-	RNA polymerase sigma factor RpoD family protein
313848812	21.3	1647	-6.27284	-	NADH:ubiquinone oxidoreductase, NADH-binding (51 kD) subunit
320352902	39.92	3649.7	-6.51464	-	conserved hypothetical protein
4434249	10.19	1097.97	-6.75107	-	hypothetical protein
433198283	19.88	2145.48	-6.75359	6.1.1.20	electron transfer flavoprotein
210631306	9.47	1066.89	-6.81533	2.3.1.8	conserved hypothetical protein
3990359	19.86	2679.57	-7.07599	6.1.1.20	phenylalanyl-tRNA synthetase subunit beta
50841628	13.46	2542.13	-7.56157	-	cytochrome bd ubiquinol oxidase, subunit I
2931125	26.86	5317.1	-7.62922	-	reductase, ferredoxin
