# Supplementary material for: Metatranscriptomic analysis of diverse microbial communities reveals core metabolic pathways and microbiome-specific functionality
Source: Microbiome. 2016 Jan 12;4:2. doi: 10.1186/s40168-015-0146-x (PMC4710996; doi:10.1186/s40168-015-0146-x)
Supplement: Additional file 5: — Enzyme expression for five metatranscriptomic datasets. This table lists the expression (in terms of RPKM) for each enzyme annotated in our datasets. (XLSX 226 kb) [file 40168_2015_146_MOESM5_ESM.xlsx]

## Sheet: Sheet2
Supplementary Table 4. Enzyme expression for five metatranscriptomic datasets
				RPKM value
EC	Enzyme Name	Pathway	Superpathway	Mouse	Cow	Kimchi	Deepsea	Permafrost
1.-.-.-	Putative NAD(P)H nitroreductase	Secondary bile acid biosynthesis;Puromycin biosynthesis;Amino sugar and nucleotide sugar metabolism;alpha-Linolenic acid metabolism;Nitrotoluene degradation;Porphyrin and chlorophyll metabolism;Carotenoid biosynthesis;Isoquinoline alkaloid biosynthesis;Insect hormone biosynthesis;Biosynthesis of type II polyketide products;Biosynthesis of secondary metabolites	-	0	0	0	6798.69	6711.97
1.1.-.-	Naphthyl-2-hydroxymethylsuccinyl-CoA dehydrogenase	Bisphenol degradation;Butirosin and neomycin biosynthesis;Polycyclic aromatic hydrocarbon degradation;Chloroalkane and chloroalkene degradation;Naphthalene degradation;Aminobenzoate degradation;Ethylbenzene degradation;Retinol metabolism;Limonene and pinene degradation;Biosynthesis of secondary metabolites	-	0	0	0	774.577	0
1.1.1.-	3,5-epimerase/4-reductase	Fructose and mannose metabolism;Ascorbate and aldarate metabolism;Steroid hormone biosynthesis;Tetracycline biosynthesis;Glycine, serine and threonine metabolism;Benzoate degradation;Bisphenol degradation;Amino sugar and nucleotide sugar metabolism;Polyketide sugar unit biosynthesis;Butirosin and neomycin biosynthesis;Linoleic acid metabolism;Xylene degradation;Chloroalkane and chloroalkene degra…	-	0	0	0	945.858	0
1.1.1.1	Alcohol dehydrogenase.	Glycolysis / Gluconeogenesis;Fatty acid metabolism;Glycine, serine and threonine metabolism;Tyrosine metabolism;Chloroalkane and chloroalkene degradation;Naphthalene degradation;Retinol metabolism;Metabolism of xenobiotics by cytochrome P450;Drug metabolism - cytochrome P450;Biosynthesis of secondary metabolites	Multiple	891.09	320.65	925.27	703.141	0
1.1.1.10	L-xylulose reductase.	Pentose and glucuronate interconversions	Carbohydrate Metabolism	84.82	70.86	0.1	48.0794	0
1.1.1.100	3-oxoacyl-[acyl-carrier-protein] reductase.	Fatty acid biosynthesis;Biosynthesis of unsaturated fatty acids	Lipid Metabolism	863.06	636.17	38.48	1458.54	0
1.1.1.101	Acylglycerone-phosphate reductase.	Glycerophospholipid metabolism;Ether lipid metabolism	-	9.42	0	1.64	0	0
1.1.1.102	3-dehydrosphinganine reductase.	Sphingolipid metabolism	Lipid Metabolism	0	0	0	3.19648	0
1.1.1.103	L-threonine 3-dehydrogenase.	Glycine, serine and threonine metabolism	Aminoacid Metabolism	172.42	13.16	1.9	198.524	0
1.1.1.105	All-trans-retinol dehydrogenase (NAD(+)).	-	-	0	0	8.46	44.5976	0
1.1.1.107	Pyridoxal 4-dehydrogenase.	Vitamin B6 metabolism	-	24.12	0	4.83	24.5112	0
1.1.1.108	Carnitine 3-dehydrogenase.	-	-	2.49	0	0	77.3414	0
1.1.1.11	D-arabinitol 4-dehydrogenase.	Pentose and glucuronate interconversions;Fructose and mannose metabolism	Carbohydrate Metabolism	0	0	0	0.45397	0
1.1.1.122	D-threo-aldose 1-dehydrogenase.	Ascorbate and aldarate metabolism;Biosynthesis of secondary metabolites	Carbohydrate Metabolism	59.57	38.05	0	0	0
1.1.1.127	2-dehydro-3-deoxy-D-gluconate 5-dehydrogenase.	Pentose and glucuronate interconversions	-	0	0	0	45.1927	0
1.1.1.130	3-dehydro-L-gulonate 2-dehydrogenase.	Pentose and glucuronate interconversions;Ascorbate and aldarate metabolism	-	24.85	14.64	0	0.621652	0
1.1.1.132	GDP-mannose 6-dehydrogenase.	Fructose and mannose metabolism;Amino sugar and nucleotide sugar metabolism	Carbohydrate Metabolism	12.75	15	0.16	2.69626	0
1.1.1.133	DTDP-4-dehydrorhamnose reductase.	Streptomycin biosynthesis;Polyketide sugar unit biosynthesis;Biosynthesis of secondary metabolites	Multiple	89.92	46.28	59.35	127.291	0
1.1.1.135	GDP-6-deoxy-D-talose 4-dehydrogenase.	Fructose and mannose metabolism;Amino sugar and nucleotide sugar metabolism	-	0	0	0	5.19807	0
1.1.1.136	UDP-N-acetylglucosamine 6-dehydrogenase.	Amino sugar and nucleotide sugar metabolism	-	0	0	0	44.9592	0
1.1.1.138	Mannitol 2-dehydrogenase (NADP(+)).	Fructose and mannose metabolism	Carbohydrate Metabolism	0	0	0	1.21295	0
1.1.1.14	L-iditol 2-dehydrogenase.	Fructose and mannose metabolism	Carbohydrate Metabolism	208.76	6.49	5.41	22.8499	409.508
1.1.1.140	Sorbitol-6-phosphate 2-dehydrogenase.	Fructose and mannose metabolism	Carbohydrate Metabolism	0	0	0	0.796193	0
1.1.1.141	15-hydroxyprostaglandin dehydrogenase (NAD(+)).	-	-	0	0	0	3.463	0
1.1.1.144	Perillyl-alcohol dehydrogenase.	Limonene and pinene degradation;Biosynthesis of secondary metabolites	-	0	0	0.47	2136.88	0
1.1.1.145	3-beta-hydroxy-Delta(5)-steroid dehydrogenase.	Steroid hormone biosynthesis;Biosynthesis of terpenoids and steroids	Lipid Metabolism	10.13	10.88	0	0.314605	0
1.1.1.157	3-hydroxybutyryl-CoA dehydrogenase.	Benzoate degradation;Butanoate metabolism	Multiple	0	0	0	128.571	0
1.1.1.158	Transferred entry: 1.3.1.98.	Amino sugar and nucleotide sugar metabolism;Peptidoglycan biosynthesis	Carbohydrate Metabolism	100.03	18.99	370.46	220.18	0
1.1.1.159	7-alpha-hydroxysteroid dehydrogenase.	-	-	43.41	0	3.66	0	0
1.1.1.162	Erythrulose reductase.	-	-	0	0	0	2.4214	0
1.1.1.163	Cyclopentanol dehydrogenase.	-	-	103.66	0	49.52	86.323	0
1.1.1.169	2-dehydropantoate 2-reductase.	Pantothenate and CoA biosynthesis;Biosynthesis of secondary metabolites	Cofactor and vitamins Metabolism	12.66	0	11.29	152.274	0
1.1.1.17	Mannitol-1-phosphate 5-dehydrogenase.	Fructose and mannose metabolism	Carbohydrate Metabolism	158.17	2.4	1.46	1.48601	0
1.1.1.170	3-beta-hydroxysteroid-4-alpha-carboxylate 3-dehydrogenase	Steroid biosynthesis;Biosynthesis of alkaloids derived from terpenoid and polyketide	-	6.47	2.75	0.43	5.91936	0
1.1.1.175	D-xylose 1-dehydrogenase.	Pentose and glucuronate interconversions	-	0	0	0	28.6626	0
1.1.1.178	3-hydroxy-2-methylbutyryl-CoA dehydrogenase.	Valine, leucine and isoleucine degradation;Biosynthesis of secondary metabolites	-	0	0	0.27	198.577	0
1.1.1.179	D-xylose 1-dehydrogenase (NADP(+)).	Pentose and glucuronate interconversions	-	111.98	0	22.15	74.9998	0
1.1.1.18	Inositol 2-dehydrogenase.	Streptomycin biosynthesis;Inositol phosphate metabolism;Biosynthesis of secondary metabolites	Carbohydrate Metabolism	251.96	5.03	0.42	102.669	340.637
1.1.1.183	Geraniol dehydrogenase (NADP(+)).	Biosynthesis of secondary metabolites	-	2.27	0	0.21	0	0
1.1.1.184	Carbonyl reductase (NADPH).	Arachidonic acid metabolism	Lipid Metabolism	0	0	0	92.4128	0
1.1.1.188	Prostaglandin-F synthase.	Arachidonic acid metabolism	Lipid Metabolism	0	0	0	3.02178	0
1.1.1.189	Prostaglandin-E(2) 9-reductase.	Arachidonic acid metabolism	Lipid Metabolism	0	0	0	32.6701	0
1.1.1.193	5-amino-6-(5-phosphoribosylamino)uracil reductase.	Riboflavin metabolism	Cofactor and vitamins Metabolism	48.19	16.44	2.61	392.255	0
1.1.1.197	15-hydroxyprostaglandin dehydrogenase (NADP(+)).	-	-	0	0	0	32.6701	0
1.1.1.2	Alcohol dehydrogenase (NADP(+)).	Glycolysis / Gluconeogenesis;Glycerolipid metabolism;Caprolactam degradation;Biosynthesis of secondary metabolites	Multiple	21.29	847	16.8	23.3347	0
1.1.1.202	1,3-propanediol dehydrogenase.	Glycerolipid metabolism	Lipid Metabolism	0	0	0	38.3838	0
1.1.1.205	IMP dehydrogenase.	Purine metabolism;Drug metabolism - other enzymes;Biosynthesis of alkaloids derived from histidine and purine;Biosynthesis of secondary metabolites	Nucleotide Metabolism	509.92	256.14	1675.57	829.317	0
1.1.1.206	Tropinone reductase I.	Tropane, piperidine and pyridine alkaloid biosynthesis;Biosynthesis of alkaloids derived from ornithine, lysine and nicotinic acid;Biosynthesis of secondary metabolites	Secondary Metabolites Biosynthesis	0	0	0	4.6694	0
1.1.1.21	Aldehyde reductase.	Pentose and glucuronate interconversions;Fructose and mannose metabolism;Galactose metabolism;Glycerolipid metabolism;Pyruvate metabolism	Multiple	0	9.87	0	0	0
1.1.1.211	Long-chain-3-hydroxyacyl-CoA dehydrogenase.	Fatty acid elongation in mitochondria;Fatty acid metabolism;Biosynthesis of unsaturated fatty acids	-	0	3.24	0	3.19541	0
1.1.1.218	Morphine 6-dehydrogenase.	Isoquinoline alkaloid biosynthesis;Biosynthesis of alkaloids derived from shikimate pathway;Biosynthesis of secondary metabolites	-	0	0	0	1.39872	0
1.1.1.219	Dihydrokaempferol 4-reductase.	Flavonoid biosynthesis;Biosynthesis of phenylpropanoids;Biosynthesis of secondary metabolites	Secondary Metabolites Biosynthesis	0	0	0	24.6502	0
1.1.1.22	UDP-glucose 6-dehydrogenase.	Pentose and glucuronate interconversions;Ascorbate and aldarate metabolism;Starch and sucrose metabolism;Amino sugar and nucleotide sugar metabolism;Biosynthesis of secondary metabolites	Carbohydrate Metabolism	671.22	181.5	2.05	299.232	0
1.1.1.23	Histidinol dehydrogenase.	Histidine metabolism;Biosynthesis of alkaloids derived from histidine and purine;Biosynthesis of secondary metabolites	Aminoacid Metabolism	264.58	40.23	19.51	543.682	0
1.1.1.236	Tropinone reductase II.	Tropane, piperidine and pyridine alkaloid biosynthesis	Secondary Metabolites Biosynthesis	57.16	0	0	9.50754	0
1.1.1.237	Hydroxyphenylpyruvate reductase.	Ubiquinone and other terpenoid-quinone biosynthesis;Tyrosine metabolism;Phenylalanine metabolism;Tropane, piperidine and pyridine alkaloid biosynthesis;Biosynthesis of alkaloids derived from ornithine, lysine and nicotinic acid;Biosynthesis of secondary metabolites	Aminoacid Metabolism	0	0	0	0.952501	0
1.1.1.239	3-alpha-(17-beta)-hydroxysteroid dehydrogenase (NAD(+)).	Steroid hormone biosynthesis	-	0	0	117.56	2.45467	0
1.1.1.243	Carveol dehydrogenase.	Limonene and pinene degradation	-	0	0	0	2136.88	0
1.1.1.244	Methanol dehydrogenase.	Methane metabolism	Energy Metabolism	0	0	0	23.0925	0
1.1.1.25	Shikimate dehydrogenase.	Phenylalanine, tyrosine and tryptophan biosynthesis;Biosynthesis of phenylpropanoids;Biosynthesis of alkaloids derived from shikimate pathway;Biosynthesis of secondary metabolites	Aminoacid Metabolism	174.39	42.47	76.16	200.284	0
1.1.1.251	Galactitol-1-phosphate 5-dehydrogenase.	Galactose metabolism	Carbohydrate Metabolism	0	0	0	2.96747	0
1.1.1.252	Tetrahydroxynaphthalene reductase.	-	-	7.85	9.67	24.8	0	0
1.1.1.255	Mannitol dehydrogenase.	-	-	0	2.67	0	0	0
1.1.1.26	Glyoxylate reductase.	Glyoxylate and dicarboxylate metabolism	Carbohydrate Metabolism	0	0	0	91.365	0
1.1.1.261	Sn-glycerol-1-phosphate dehydrogenase.	-	-	6.12	0	0	6.51789	0
1.1.1.262	4-hydroxythreonine-4-phosphate dehydrogenase.	Vitamin B6 metabolism	Cofactor and vitamins Metabolism	117.94	17.81	1.07	194.629	0
1.1.1.263	1,5-anhydro-D-fructose reductase.	-	-	10.84	0	0.5	0.979544	0
1.1.1.264	L-idonate 5-dehydrogenase (NAD(P)(+)).	-	-	0	0	0	11.6331	0
1.1.1.265	3-methylbutanal reductase.	-	-	0	0	1.85	0	0
1.1.1.267	1-deoxy-D-xylulose-5-phosphate reductoisomerase.	Terpenoid backbone biosynthesis;Biosynthesis of terpenoids and steroids;Biosynthesis of alkaloids derived from terpenoid and polyketide;Biosynthesis of secondary metabolites	-	96.46	54.11	1.21	338.148	0
1.1.1.268	2-(R)-hydroxypropyl-CoM dehydrogenase.	-	-	0	0	2.66	1.28312	0
1.1.1.27	L-lactate dehydrogenase.	Glycolysis / Gluconeogenesis;Cysteine and methionine metabolism;Pyruvate metabolism;Propanoate metabolism;Biosynthesis of secondary metabolites	Multiple	16.97	69.04	4619.6	359.609	0
1.1.1.271	GDP-L-fucose synthase.	Fructose and mannose metabolism;Amino sugar and nucleotide sugar metabolism	Carbohydrate Metabolism	9.34	67.63	0	123.62	0
1.1.1.274	2,5-didehydrogluconate reductase (2-dehydro-D-gluconate-forming).	-	-	0	0	0	0.750037	0
1.1.1.28	D-lactate dehydrogenase.	Pyruvate metabolism	Carbohydrate Metabolism	113.87	9.58	189.41	40.7995	0
1.1.1.281	GDP-4-dehydro-6-deoxy-D-mannose reductase.	Fructose and mannose metabolism;Amino sugar and nucleotide sugar metabolism	-	0	0	0	13.1324	0
1.1.1.283	Methylglyoxal reductase (NADPH).	-	-	0	0	1.85	3.09484	0
1.1.1.284	S-(hydroxymethyl)glutathione dehydrogenase.	Methane metabolism	-	151.46	17.93	29.61	94.1123	0
1.1.1.287	D-arabinitol dehydrogenase (NADP(+)).	-	-	0	0	0	0.894857	0
1.1.1.289	Sorbose reductase.	-	-	0	0	0	2.23883	0
1.1.1.29	Glycerate dehydrogenase.	Glycine, serine and threonine metabolism;Glyoxylate and dicarboxylate metabolism;Methane metabolism	Multiple	0	0	0	8.77608	0
1.1.1.290	4-phosphoerythronate dehydrogenase.	Vitamin B6 metabolism	-	4.06	2.39	0	131.354	0
1.1.1.291	2-hydroxymethylglutarate dehydrogenase.	Nicotinate and nicotinamide metabolism	-	0	0	0	23.4607	0
1.1.1.292	1,5-anhydro-D-fructose reductase (1,5-anhydro-D-mannitol-forming).	-	-	559.29	10.86	1.17	9.9101	0
1.1.1.298	3-hydroxypropionate dehydrogenase (NADP(+)).	Carbon fixation pathways in prokaryotes	-	0	0	0	12.7171	0
1.1.1.3	Homoserine dehydrogenase.	Glycine, serine and threonine metabolism;Cysteine and methionine metabolism;Lysine biosynthesis;Biosynthesis of secondary metabolites	Aminoacid Metabolism	295.13	22.06	3.92	234.448	0
1.1.1.30	3-hydroxybutyrate dehydrogenase.	Synthesis and degradation of ketone bodies;Butanoate metabolism	Multiple	0	6.91	3.69	95.982	0
1.1.1.300	NADP-retinol dehydrogenase.	-	-	8.57	3.16	41.33	0	0
1.1.1.301	D-arabitol-phosphate dehydrogenase.	-	-	0	0	0	5.35649	0
1.1.1.302	2,5-diamino-6-(ribosylamino)-4(3H)-pyrimidinone 5'-phosphate reductase.	Riboflavin metabolism	-	0	0	0	2.49883	0
1.1.1.304	Diacetyl reductase ((S)-acetoin forming).	Butanoate metabolism	-	0	0	0	28.2595	0
1.1.1.305	UDP-glucuronic acid oxidase (UDP-4-keto-hexauronic acid decarboxylating).	Amino sugar and nucleotide sugar metabolism	-	12.81	0	0	0	0
1.1.1.307	D-xylose reductase.	-	-	0	0	0	9.6244	0
1.1.1.31	3-hydroxyisobutyrate dehydrogenase.	Valine, leucine and isoleucine degradation	Aminoacid Metabolism	168.65	6.44	30.21	78.943	0
1.1.1.310	(S)-sulfolactate dehydrogenase.	-	-	0	0	0	4.24999	0
1.1.1.311	(S)-1-phenylethanol dehydrogenase.	-	-	0	0	0	3.67361	0
1.1.1.312	2-hydroxy-4-carboxymuconate semialdehyde hemiacetal dehydrogenase.	-	-	0	0	0	37.4999	0
1.1.1.313	Sulfoacetaldehyde reductase.	-	-	0	0	0	8.89094	0
1.1.1.315	11-cis-retinol dehydrogenase.	-	-	0	0	0	6.11621	0
1.1.1.316	L-galactose 1-dehydrogenase.	-	-	0	0	0	12.125	0
1.1.1.317	Perakine reductase.	-	-	264.46	43.97	53.67	0	0
1.1.1.320	Benzil reductase ((S)-benzoin forming).	-	-	0	0	0	2.88376	0
1.1.1.325	Sepiapterin reductase (L-threo-7,8-dihydrobiopterin forming).	-	-	0	0	0	17.9958	0
1.1.1.326	Zerumbone synthase.	-	-	0	0	0	32.7242	0
1.1.1.329	2-deoxy-scyllo-inosamine dehydrogenase.	-	-	0	0	0	6.92932	0
1.1.1.330	Very-long-chain 3-oxoacyl-CoA reductase.	-	-	0	0	0	3.18477	0
1.1.1.331	Secoisolariciresinol dehydrogenase.	-	-	0	0	0	1.15433	0
1.1.1.335	UDP-N-acetyl-2-amino-2-deoxyglucuronate dehydrogenase.	-	-	0	0	0	11.6994	0
1.1.1.336	UDP-N-acetyl-D-mannosamine dehydrogenase.	-	-	0	0	0	19.033	0
1.1.1.338	(2R)-3-sulfolactate dehydrogenase (NADP(+)).	-	-	0	0	0	22.299	0
1.1.1.339	DTDP-6-deoxy-L-talose 4-dehydrogenase (NAD(+)).	-	-	0	0	0	3.35495	0
1.1.1.34	Hydroxymethylglutaryl-CoA reductase (NADPH).	Terpenoid backbone biosynthesis;Biosynthesis of terpenoids and steroids;Biosynthesis of alkaloids derived from terpenoid and polyketide;Biosynthesis of secondary metabolites	Lipid Metabolism	3.63	0	179.27	72.8697	0
1.1.1.340	1-deoxy-11-beta-hydroxypentalenate dehydrogenase.	-	-	0	0	0	17.3701	0
1.1.1.341	CDP-abequose synthase.	-	-	0	0	0	1.05978	0
1.1.1.346	2,5-didehydrogluconate reductase (2-dehydro-L-gulonate-forming).	-	-	28.74	3.28	54.72	26.5631	0
1.1.1.347	Geraniol dehydrogenase (NAD(+)).	-	-	0	0	0.47	0	0
1.1.1.35	3-hydroxyacyl-CoA dehydrogenase.	Fatty acid elongation in mitochondria;Fatty acid metabolism;Primary bile acid biosynthesis;Valine, leucine and isoleucine degradation;Lysine degradation;Tryptophan metabolism;Toluene degradation;Butanoate metabolism;Carbon fixation pathways in prokaryotes;Caprolactam degradation;Biosynthesis of secondary metabolites	Multiple	122.98	6.42	1.5	1180.19	0
1.1.1.355	2'-dehydrokanamycin reductase.	-	-	0	0	0	1.68758	0
1.1.1.36	Acetoacetyl-CoA reductase.	Glyoxylate and dicarboxylate metabolism;Butanoate metabolism	Carbohydrate Metabolism	37.89	9.71	0.8	74.393	0
1.1.1.362	Aklaviketone reductase.	-	-	0	0	0	0.468349	0
1.1.1.365	D-galacturonate reductase.	-	-	0	0	0	13.0286	0
1.1.1.366	L-idonate 5-dehydrogenase (NAD(+)).	-	-	72.24	26.7	204.21	0	0
1.1.1.369	D-chiro-inositol 1-dehydrogenase.	-	-	0	0	0	0.879647	0
1.1.1.37	Malate dehydrogenase.	Citrate cycle (TCA cycle);Pyruvate metabolism;Glyoxylate and dicarboxylate metabolism;Methane metabolism;Carbon fixation in photosynthetic organisms;Carbon fixation pathways in prokaryotes;Biosynthesis of phenylpropanoids;Biosynthesis of terpenoids and steroids;Biosynthesis of alkaloids derived from shikimate pathway;Biosynthesis of alkaloids derived from ornithine, lysine and nicotinic acid;Bios…	Multiple	777.54	1177.03	102.4	1259.74	0
1.1.1.38	Malate dehydrogenase (oxaloacetate-decarboxylating).	Pyruvate metabolism;Biosynthesis of phenylpropanoids;Biosynthesis of terpenoids and steroids;Biosynthesis of alkaloids derived from terpenoid and polyketide	Carbohydrate Metabolism	20.72	7.99	0	105.098	0
1.1.1.39	Malate dehydrogenase (decarboxylating).	Pyruvate metabolism;Carbon fixation in photosynthetic organisms;Biosynthesis of terpenoids and steroids;Biosynthesis of alkaloids derived from shikimate pathway;Biosynthesis of alkaloids derived from ornithine, lysine and nicotinic acid;Biosynthesis of alkaloids derived from histidine and purine;Biosynthesis of alkaloids derived from terpenoid and polyketide	Multiple	0	0	0	2.30368	0
1.1.1.4	(R,R)-butanediol dehydrogenase.	Butanoate metabolism	Carbohydrate Metabolism	0	0	0	13.963	0
1.1.1.40	Malate dehydrogenase (oxaloacetate-decarboxylating) (NADP(+)).	Pyruvate metabolism;Carbon fixation in photosynthetic organisms;Biosynthesis of terpenoids and steroids;Biosynthesis of alkaloids derived from shikimate pathway;Biosynthesis of alkaloids derived from ornithine, lysine and nicotinic acid;Biosynthesis of alkaloids derived from histidine and purine;Biosynthesis of alkaloids derived from terpenoid and polyketide	Multiple	0	0	0	181.671	0
1.1.1.41	Isocitrate dehydrogenase (NAD(+)).	Citrate cycle (TCA cycle);Biosynthesis of terpenoids and steroids;Biosynthesis of alkaloids derived from shikimate pathway;Biosynthesis of alkaloids derived from ornithine, lysine and nicotinic acid;Biosynthesis of alkaloids derived from histidine and purine;Biosynthesis of alkaloids derived from terpenoid and polyketide;Biosynthesis of secondary metabolites	Carbohydrate Metabolism	148.23	2.37	0	256.232	0
1.1.1.42	Isocitrate dehydrogenase (NADP(+)).	Citrate cycle (TCA cycle);Glutathione metabolism;Carbon fixation pathways in prokaryotes;Biosynthesis of phenylpropanoids;Biosynthesis of terpenoids and steroids;Biosynthesis of alkaloids derived from shikimate pathway;Biosynthesis of alkaloids derived from ornithine, lysine and nicotinic acid;Biosynthesis of alkaloids derived from histidine and purine;Biosynthesis of alkaloids derived from terpe…	Multiple	328.97	87.16	1.34	446.726	0
1.1.1.44	Phosphogluconate dehydrogenase (NADP(+)-dependent, decarboxylating).	Pentose phosphate pathway;Glutathione metabolism;Biosynthesis of alkaloids derived from histidine and purine;Biosynthesis of secondary metabolites	Carbohydrate Metabolism	339.33	1.88	1395.58	134.361	0
1.1.1.45	L-gulonate 3-dehydrogenase.	Pentose and glucuronate interconversions	-	0	0	0	13.5745	0
1.1.1.47	Glucose 1-dehydrogenase (NAD(P)(+)).	Pentose phosphate pathway	Carbohydrate Metabolism	51.6	3.56	12.38	66.5368	0
1.1.1.49	Glucose-6-phosphate dehydrogenase (NADP(+)).	Pentose phosphate pathway;Glutathione metabolism;Biosynthesis of alkaloids derived from histidine and purine;Biosynthesis of secondary metabolites	Multiple	114.35	0	343.55	101.787	0
1.1.1.50	3-alpha-hydroxysteroid 3-dehydrogenase (Si-specific).	Primary bile acid biosynthesis;Steroid hormone biosynthesis	Lipid Metabolism	0	0	0	34.4678	0
1.1.1.51	3(or 17)-beta-hydroxysteroid dehydrogenase.	Steroid hormone biosynthesis	Lipid Metabolism	3.04	3.48	0.27	240.815	0
1.1.1.53	3-alpha-(or 20-beta)-hydroxysteroid dehydrogenase.	Steroid hormone biosynthesis	Lipid Metabolism	163.88	0	0	10.8696	0
1.1.1.56	Ribitol 2-dehydrogenase.	Pentose and glucuronate interconversions	Carbohydrate Metabolism	0	0	0	6.41561	0
1.1.1.57	Fructuronate reductase.	Pentose and glucuronate interconversions	Carbohydrate Metabolism	0	0	0	1.82351	0
1.1.1.58	Tagaturonate reductase.	Pentose and glucuronate interconversions	Carbohydrate Metabolism	0	0	0	0.427707	0
1.1.1.6	Glycerol dehydrogenase.	Glycerolipid metabolism	Lipid Metabolism	24.66	0	3.86	0	2460.53
1.1.1.60	2-hydroxy-3-oxopropionate reductase.	Glyoxylate and dicarboxylate metabolism	Carbohydrate Metabolism	0	0	0	182.124	0
1.1.1.61	4-hydroxybutyrate dehydrogenase.	Butanoate metabolism	Carbohydrate Metabolism	0	0	0	24.3186	0
1.1.1.62	17-beta-estradiol 17-dehydrogenase.	Steroid hormone biosynthesis	Lipid Metabolism	103.07	3.88	130.29	23.1106	0
1.1.1.67	Mannitol 2-dehydrogenase.	Fructose and mannose metabolism	Carbohydrate Metabolism	0	0	0	3.28907	0
1.1.1.69	Gluconate 5-dehydrogenase.	-	-	0	0	0	26.985	0
1.1.1.77	Lactaldehyde reductase.	Pyruvate metabolism;Glyoxylate and dicarboxylate metabolism	Carbohydrate Metabolism	26	21.35	0.71	0	0
1.1.1.79	Glyoxylate reductase (NADP(+)).	Pyruvate metabolism;Glyoxylate and dicarboxylate metabolism	Carbohydrate Metabolism	112.15	2.76	41.39	37.8615	0
1.1.1.8	Glycerol-3-phosphate dehydrogenase (NAD(+)).	Glycerophospholipid metabolism	Lipid Metabolism	222.57	0	0	8.14726	0
1.1.1.81	Hydroxypyruvate reductase.	Glycine, serine and threonine metabolism;Glyoxylate and dicarboxylate metabolism	Multiple	2.39	0	41.39	46.9153	0
1.1.1.82	Malate dehydrogenase (NADP(+)).	Pyruvate metabolism;Carbon fixation in photosynthetic organisms	-	0	0	0	4.24999	0
1.1.1.83	D-malate dehydrogenase (decarboxylating).	Butanoate metabolism	-	0	0	0	0.905292	0
1.1.1.85	3-isopropylmalate dehydrogenase.	Valine, leucine and isoleucine biosynthesis;Biosynthesis of alkaloids derived from histidine and purine;Biosynthesis of secondary metabolites	Aminoacid Metabolism	483.85	164.19	21.35	763.478	0
1.1.1.86	Ketol-acid reductoisomerase.	Valine, leucine and isoleucine biosynthesis;Pantothenate and CoA biosynthesis;Biosynthesis of alkaloids derived from histidine and purine;Biosynthesis of secondary metabolites	Multiple	481.58	934.71	15.49	540.745	0
1.1.1.87	Homoisocitrate dehydrogenase.	Lysine biosynthesis	-	0	0	0	6.20603	0
1.1.1.88	Hydroxymethylglutaryl-CoA reductase.	Terpenoid backbone biosynthesis;Biosynthesis of secondary metabolites	-	1.82	0	0	0	0
1.1.1.9	D-xylulose reductase.	Pentose and glucuronate interconversions	Carbohydrate Metabolism	0	0	0	19.0372	0
1.1.1.91	Aryl-alcohol dehydrogenase (NADP(+)).	-	-	0	5.44	0.2	0	0
1.1.1.94	Glycerol-3-phosphate dehydrogenase (NAD(P)(+)).	Glycerophospholipid metabolism	Lipid Metabolism	163.89	114.16	1277.97	308.675	0
1.1.1.95	Phosphoglycerate dehydrogenase.	Glycine, serine and threonine metabolism;Methane metabolism	Aminoacid Metabolism	273.4	453.89	89.19	457.469	0
1.1.1.n11	Succinic semialdehyde reductase.	-	-	0	0	0	3.1282	0
1.1.1.n12	(3R)-hydroxyacyl-CoA dehydrogenase.	-	-	0	0	0	89.8093	0
1.1.1.n4	(-)-trans-carveol dehydrogenase.	-	-	10.41	0	0	0.365742	0
1.1.1.n5	3-methylmalate dehydrogenase.	-	-	0	0	0	0.905292	0
1.1.2.-	-	-	-	0	0	0	6.71295	0
1.1.2.3	L-lactate dehydrogenase (cytochrome).	Pyruvate metabolism	Carbohydrate Metabolism	19.38	5.66	104.99	284.886	0
1.1.2.4	D-lactate dehydrogenase (cytochrome).	Pyruvate metabolism	Carbohydrate Metabolism	21.46	15.88	0.86	423.151	0
1.1.2.6	Polyvinyl alcohol dehydrogenase (cytochrome).	-	-	0	0	0	2.92572	0
1.1.2.7	Methanol dehydrogenase (cytochrome c).	Glycolysis / Gluconeogenesis;Chloroalkane and chloroalkene degradation;Methane metabolism;Biosynthesis of secondary metabolites	-	0	0	0	0.65822	0
1.1.2.8	Alcohol dehydrogenase (cytochrome c).	Glycolysis / Gluconeogenesis;Chloroalkane and chloroalkene degradation;Propanoate metabolism;Biosynthesis of secondary metabolites	-	7.49	0	0.11	319.975	0
1.1.3.-	5-(hydroxymethyl)furfural/furfural oxidase	Butirosin and neomycin biosynthesis;Biosynthesis of type II polyketide products;Biosynthesis of secondary metabolites	-	0	0	0	4.60797	0
1.1.3.13	Alcohol oxidase.	Methane metabolism	Energy Metabolism	0	0	0	0.451987	0
1.1.3.15	(S)-2-hydroxy-acid oxidase.	Glyoxylate and dicarboxylate metabolism	Carbohydrate Metabolism	15.8	0	1.14	29.9128	0
1.1.3.17	Choline oxidase.	Glycine, serine and threonine metabolism	Aminoacid Metabolism	27.57	0	0.13	0	0
1.1.3.20	Long-chain-alcohol oxidase.	-	-	0	0	0	9.52309	0
1.1.3.21	Glycerol-3-phosphate oxidase.	Glycerophospholipid metabolism	-	0	0	6.78	6.91314	0
1.1.3.37	D-arabinono-1,4-lactone oxidase.	-	-	0	0	0	3.44061	0
1.1.3.43	Paromamine 6'-oxidase.	-	-	0	0	0	0.377756	0
1.1.3.44	6'''-hydroxyneomycin C oxidase.	-	-	0	0	0	0.377756	0
1.1.3.6	Cholesterol oxidase.	Steroid biosynthesis	Lipid Metabolism	0	0	0	114.96	0
1.1.3.8	L-gulonolactone oxidase.	Ascorbate and aldarate metabolism	Carbohydrate Metabolism	8.33	0	0.15	0.879647	0
1.1.3.9	Galactose oxidase.	Galactose metabolism	Carbohydrate Metabolism	0	0	0	1.33187	0
1.1.4.-	-	-	-	0	0	0	1.0049	0
1.1.5.-	-	-	-	0	0	0	142.904	0
1.1.5.2	Quinoprotein glucose dehydrogenase (PQQ, quinone).	Pentose phosphate pathway;Biosynthesis of secondary metabolites	-	0	0	0	61.4274	0
1.1.5.3	Glycerol-3-phosphate dehydrogenase.	Glycerophospholipid metabolism	-	63.03	1.68	0.12	98.3582	0
1.1.5.4	Malate dehydrogenase (quinone).	Pyruvate metabolism	-	18.52	0	0	0	0
1.1.5.6	Formate dehydrogenase-N.	-	-	0	0	0	0.653029	0
1.1.5.8	Quinate dehydrogenase (quinone).	Phenylalanine, tyrosine and tryptophan biosynthesis;Biosynthesis of phenylpropanoids;Biosynthesis of secondary metabolites	-	0	0	0	33.0162	0
1.1.5.9	Glucose 1-dehydrogenase (FAD, quinone).	-	-	0	0	0	1.34637	0
1.1.9.1	Alcohol dehydrogenase (azurin).	-	-	0	0	0	91.7555	0
1.1.98.2	Glucose-6-phosphate dehydrogenase (coenzyme-F420).	-	-	0	0	0	74.4153	0
1.1.99.-	-	Phosphonate and phosphinate metabolism	-	0	0	0	874.343	0
1.1.99.1	Choline dehydrogenase.	Glycine, serine and threonine metabolism	Aminoacid Metabolism	10.79	0	0.76	230.159	0
1.1.99.11	Fructose 5-dehydrogenase.	-	-	0	0	0	77.5912	0
1.1.99.16	Transferred entry: 1.1.5.4.	-	-	0	0	0.42	113.215	0
1.1.99.2	L-2-hydroxyglutarate dehydrogenase.	Butanoate metabolism	Carbohydrate Metabolism	0	0	0	41.9399	0
1.1.99.22	Glycerol dehydrogenase (acceptor).	-	-	21.42	0	0.52	65.2351	0
1.1.99.24	Hydroxyacid-oxoacid transhydrogenase.	-	-	0	0	0	76.4111	0
1.1.99.28	Glucose-fructose oxidoreductase.	-	-	142.15	5.58	0.76	29.8372	0
1.1.99.3	Gluconate 2-dehydrogenase (acceptor).	Pentose phosphate pathway	Carbohydrate Metabolism	0	0	0	17.9692	0
1.1.99.32	L-sorbose 1-dehydrogenase.	-	-	0	0	0	1.17762	0
1.1.99.33	Formate dehydrogenase (acceptor).	-	-	0	0	0	4.82518	0
1.1.99.35	Soluble quinoprotein glucose dehydrogenase.	-	-	0	0	0	6.73976	0
1.1.99.39	D-2-hydroxyglutarate dehydrogenase.	-	-	0	0	0	10.1308	0
1.1.99.5	Transferred entry: 1.1.5.3.	-	-	124.02	6.75	1.17	25.4452	0
1.10.2.2	Quinol--cytochrome-c reductase.	Oxidative phosphorylation	-	30.14	0	0.99	1104.99	0
1.10.3.-	Cytochrome o ubiquinol oxidase subunit III	Betalain biosynthesis;Biosynthesis of secondary metabolites	-	0	0	0	164.45	0
1.10.3.1	Catechol oxidase.	Tyrosine metabolism;Isoquinoline alkaloid biosynthesis;Biosynthesis of secondary metabolites	Aminoacid Metabolism	2.72	0	0	0	0
1.10.3.10	Ubiquinol oxidase (H(+)-transporting).	-	-	60.25	0	0	297.458	0
1.10.3.11	Ubiquinol oxidase (non-electrogenic).	-	-	3.36	0	0	8.90919	0
1.10.3.2	Laccase.	-	-	1.37	0	0.92	160.501	0
1.10.3.3	L-ascorbate oxidase.	Ascorbate and aldarate metabolism	Carbohydrate Metabolism	0	0	0	6.50893	0
1.10.3.4	O-aminophenol oxidase.	Tryptophan metabolism	-	27.54	0	13.85	0	0
1.10.3.9	Photosystem II.	-	-	0	0	0	104.142	3369.71
1.10.9.1	Plastoquinol--plastocyanin reductase.	-	-	0	0	0	53.2828	0
1.10.99.1	Transferred entry: 1.10.9.1.	Photosynthesis	-	0	0	0	6.06669	0
1.11.1.-	Deferrochelatase/peroxidase EfeB	Glutathione metabolism	-	0	0	0	444.221	0
1.11.1.1	NADH peroxidase.	-	-	786.28	1552.33	0	198.528	7234.34
1.11.1.10	Chloride peroxidase.	-	-	2.81	0	5.53	4.09818	1647.03
1.11.1.11	L-ascorbate peroxidase.	Ascorbate and aldarate metabolism;Glutathione metabolism	Carbohydrate Metabolism	0	0	0	1.92259	0
1.11.1.12	Phospholipid-hydroperoxide glutathione peroxidase.	Glutathione metabolism	Other Aminoacid Metabolism	0	0	0	7.17273	0
1.11.1.15	Peroxiredoxin.	Glutathione metabolism	-	691.51	265.23	51.43	1403.57	0
1.11.1.18	Bromide peroxidase.	-	-	0	0	0	1.16298	0
1.11.1.19	Dye decolorizing peroxidase.	-	-	0	0	0	0.469411	0
1.11.1.21	Catalase peroxidase.	-	-	10.48	0	0.28	180.615	408.951
1.11.1.22	Hydroperoxy fatty acid reductase.	-	-	0	0	0	18.6704	0
1.11.1.5	Cytochrome-c peroxidase.	-	-	0	0	0	407.048	0
1.11.1.6	Catalase.	Tryptophan metabolism;Methane metabolism	Multiple	532.95	0	213.53	48.149	923.286
1.11.1.7	Peroxidase.	Phenylalanine metabolism;Methane metabolism;Phenylpropanoid biosynthesis;Biosynthesis of phenylpropanoids;Biosynthesis of secondary metabolites	Multiple	0	0	0	13.067	0
1.11.1.9	Glutathione peroxidase.	Glutathione metabolism;Arachidonic acid metabolism	Other Aminoacid Metabolism	0	14.9	0	157.919	2498
1.11.2.3	Plant seed peroxygenase.	-	-	0	0	0	0.821469	0
1.11.2.4	Fatty-acid peroxygenase.	-	-	0	0	0	0.74823	0
1.12.-.-	-	-	-	0	0	0	44.7204	0
1.12.1.2	Hydrogen dehydrogenase.	Methane metabolism	Multiple	0	0	0	6.82584	0
1.12.1.3	Hydrogen dehydrogenase (NADP(+)).	-	-	0	0	0	1.75326	0
1.12.2.1	Cytochrome-c3 hydrogenase.	-	-	0	0	0	12.1279	0
1.12.5.1	Hydrogen:quinone oxidoreductase.	-	-	4.14	0	0	0.273823	0
1.12.7.2	Ferredoxin hydrogenase.	Methane metabolism	Multiple	283.27	34.37	0	2.21797	0
1.12.98.3	Methanosarcina-phenazine hydrogenase.	-	-	0	0	0	0.485939	0
1.12.99.-	F420-non-reducing hydrogenase small subunit	Methane metabolism	-	0	0	0	0.653716	0
1.12.99.6	Hydrogenase (acceptor).	Nitrotoluene degradation	-	214.53	7.31	0.12	794.006	0
1.13.-.-	-	Bisphenol degradation;Naphthalene degradation	-	0	0	0	56.4397	0
1.13.11.-	3-methylcatechol 2,3-dioxygenase	DDT degradation;Benzoate degradation;Tryptophan metabolism;Arachidonic acid metabolism;Xylene degradation;Toluene degradation;Polycyclic aromatic hydrocarbon degradation;Naphthalene degradation;Aminobenzoate degradation;Nitrotoluene degradation;Betalain biosynthesis	-	0	0	0	27.5296	0
1.13.11.1	Catechol 1,2-dioxygenase.	Chlorocyclohexane and chlorobenzene degradation;Benzoate degradation;Fluorobenzoate degradation;Toluene degradation	Xenobiotics	0	0	0	11.1148	0
1.13.11.11	Tryptophan 2,3-dioxygenase.	Tryptophan metabolism	Aminoacid Metabolism	0	0	1.75	36.1442	0
1.13.11.15	3,4-dihydroxyphenylacetate 2,3-dioxygenase.	Tyrosine metabolism	Aminoacid Metabolism	0	0	0	9.84849	0
1.13.11.16	3-carboxyethylcatechol 2,3-dioxygenase.	Phenylalanine metabolism	-	17.12	0	0	9.38667	0
1.13.11.2	Catechol 2,3-dioxygenase.	Chlorocyclohexane and chlorobenzene degradation;Benzoate degradation;Xylene degradation;Styrene degradation	Xenobiotics	0	0	0	65.7657	0
1.13.11.20	Cysteine dioxygenase.	Cysteine and methionine metabolism;Taurine and hypotaurine metabolism	Multiple	0	0	0	9.04414	0
1.13.11.24	Quercetin 2,3-dioxygenase.	-	-	67.1	0	0.6	300.124	0
1.13.11.27	4-hydroxyphenylpyruvate dioxygenase.	Ubiquinone and other terpenoid-quinone biosynthesis;Tyrosine metabolism;Phenylalanine metabolism	Aminoacid Metabolism	22.91	0	0.19	103.941	0
1.13.11.29	Stizolobate synthase.	Tyrosine metabolism	-	9.91	0	0.22	16.8445	0
1.13.11.3	Protocatechuate 3,4-dioxygenase.	Benzoate degradation;Polycyclic aromatic hydrocarbon degradation;Aminobenzoate degradation	Xenobiotics	0	0	0.65	18.7862	0
1.13.11.37	Hydroxyquinol 1,2-dioxygenase.	Chlorocyclohexane and chlorobenzene degradation;Benzoate degradation	Xenobiotics	0	0	0	1.04904	0
1.13.11.39	Biphenyl-2,3-diol 1,2-dioxygenase.	Chlorocyclohexane and chlorobenzene degradation;Dioxin degradation	Xenobiotics	4.96	0	0	21.0485	0
1.13.11.4	Gentisate 1,2-dioxygenase.	Tyrosine metabolism	Aminoacid Metabolism	0	0	0	9.31187	0
1.13.11.43	Lignostilbene alpha-beta-dioxygenase.	-	-	0	0	0	7.72326	0
1.13.11.49	Chlorite O(2)-lyase.	-	-	0	0	0	12.0219	0
1.13.11.5	Homogentisate 1,2-dioxygenase.	Tyrosine metabolism;Styrene degradation	Multiple	1.74	0	0	26.3505	0
1.13.11.53	Acireductone dioxygenase (Ni(2+)-requiring).	Cysteine and methionine metabolism	-	0	0	0.66	21.2894	0
1.13.11.54	Acireductone dioxygenase (Fe(2+)-requiring).	Cysteine and methionine metabolism	-	0	0	0.66	24.4906	0
1.13.11.56	1,2-dihydroxynaphthalene dioxygenase.	Naphthalene degradation	-	0	0	0	3.36973	0
1.13.11.6	3-hydroxyanthranilate 3,4-dioxygenase.	Tryptophan metabolism	Aminoacid Metabolism	0	0	0	36.386	0
1.13.11.60	Linoleate 8R-lipoxygenase.	-	-	1.92	0	0	0	0
1.13.11.71	Carotenoid-9',10'-cleaving dioxygenase.	-	-	0	0	0	0.607662	0
1.13.11.74	2-aminophenol 1,6-dioxygenase.	-	-	0	0	0.24	6.70497	0
1.13.11.75	All-trans-8'-apo-beta-carotenal 15,15'-oxygenase.	-	-	0	0	0	12.2824	0
1.13.11.76	2-amino-5-chlorophenol 1,6-dioxygenase.	-	-	0	0	0	1.95703	0
1.13.11.8	Protocatechuate 4,5-dioxygenase.	Benzoate degradation;Polycyclic aromatic hydrocarbon degradation;Aminobenzoate degradation	Xenobiotics	0	0	0	31.936	0
1.13.11.9	2,5-dihydroxypyridine 5,6-dioxygenase.	Nicotinate and nicotinamide metabolism	-	0	0	0	32.2615	0
1.13.12.-	L-ornithine N5-oxygenase	Caffeine metabolism;Tyrosine metabolism;Chloroalkane and chloroalkene degradation;Nitrotoluene degradation;Nitrogen metabolism;Biosynthesis of secondary metabolites	-	0	0	0	43.3746	0
1.13.12.16	Nitronate monooxygenase.	Nitrogen metabolism	-	0	0	0	237.186	0
1.13.12.18	Dinoflagellate luciferase.	-	-	0	0	0	1.0192	0
1.13.12.4	Lactate 2-monooxygenase.	Pyruvate metabolism	Carbohydrate Metabolism	0	0	0	3.20119	0
1.13.12.7	Photinus-luciferin 4-monooxygenase (ATP-hydrolyzing).	-	-	0	0	0	0.575028	0
1.13.99.1	Inositol oxygenase.	Ascorbate and aldarate metabolism;Inositol phosphate metabolism	Carbohydrate Metabolism	0	0	0	10.8953	0
1.14.-.-	Cytochrome P450, family 82, subfamily G, polypeptide 1	Ascorbate and aldarate metabolism;Steroid biosynthesis;Ubiquinone and other terpenoid-quinone biosynthesis;Tetracycline biosynthesis;Chlorocyclohexane and chlorobenzene degradation;Bisphenol degradation;Tryptophan metabolism;Benzoxazinoid biosynthesis;Biosynthesis of 12-, 14- and 16-membered macrolides;Sphingolipid metabolism;Polycyclic aromatic hydrocarbon degradation;Chloroalkane and chloroalke…	-	0	0	0	268.579	0
1.14.11.-	Alkylated DNA repair protein alkB homolog 1	Glycine, serine and threonine metabolism;Benzoxazinoid biosynthesis;Diterpenoid biosynthesis	-	0	0	0	378.847	5168.28
1.14.11.1	Gamma-butyrobetaine dioxygenase.	Lysine degradation	Aminoacid Metabolism	0	0	0	20.2342	0
1.14.11.13	Gibberellin 2-beta-dioxygenase.	Diterpenoid biosynthesis	Secondary Metabolites Biosynthesis	0	0	0	75.069	0
1.14.11.15	Gibberellin 3-beta-dioxygenase.	Diterpenoid biosynthesis;Biosynthesis of terpenoids and steroids;Biosynthesis of secondary metabolites	Secondary Metabolites Biosynthesis	0	0	0	4.43593	0
1.14.11.16	Peptide-aspartate beta-dioxygenase.	-	-	0	0	0.43	0.812867	0
1.14.11.17	Taurine dioxygenase.	Taurine and hypotaurine metabolism	-	8.14	0	0.24	146.818	0
1.14.11.18	Phytanoyl-CoA dioxygenase.	-	-	0	0	0	39.4878	0
1.14.11.19	Leucocyanidin oxygenase.	Flavonoid biosynthesis;Biosynthesis of phenylpropanoids;Biosynthesis of secondary metabolites	-	0	0	0	1.31019	0
1.14.11.2	Procollagen-proline dioxygenase.	Arginine and proline metabolism	Aminoacid Metabolism	0	0	0	11.9251	0
1.14.11.23	Flavonol synthase.	Flavonoid biosynthesis;Biosynthesis of phenylpropanoids;Biosynthesis of secondary metabolites	-	0	0	0	5.74632	0
1.14.11.27	[Histone H3]-lysine-36 demethylase.	-	-	0	0	0	6.60639	0
1.14.11.29	Hypoxia-inducible factor-proline dioxygenase.	-	-	0	0	0	10.0404	0
1.14.11.30	Hypoxia-inducible factor-asparagine dioxygenase.	-	-	2.64	0	0.21	17.7827	0
1.14.11.33	DNA oxidative demethylase.	-	-	0	0	0	47.3066	0
1.14.11.37	Kanamycin B dioxygenase.	-	-	0	0	0	1.79489	0
1.14.11.38	Verruculogen synthase.	-	-	0	0	0	14.6562	0
1.14.11.4	Procollagen-lysine 5-dioxygenase.	Lysine degradation	Aminoacid Metabolism	0	0	0	1.73302	0
1.14.11.42	TRNA(Phe) (7-(3-amino-3-carboxypropyl)wyosine(37)-C(2))-hydroxylase.	-	-	0	0	0	0.821469	0
1.14.11.8	Trimethyllysine dioxygenase.	Lysine degradation	Aminoacid Metabolism	0	0	0	0.794157	0
1.14.11.9	Flavanone 3-dioxygenase.	Flavonoid biosynthesis;Biosynthesis of phenylpropanoids;Biosynthesis of secondary metabolites	Secondary Metabolites Biosynthesis	0	0	0	4.76367	0
1.14.11.n2	Methylcytosine dioxygenase.	-	-	0	0	0	0.597145	0
1.14.11.n4	Ankyrin-repeat-histidine dioxagenase.	-	-	0	0	0.21	17.7827	0
1.14.12.-	Phthalate 3,4-dioxygenase beta subunit	Chlorocyclohexane and chlorobenzene degradation;Fluorobenzoate degradation;Xylene degradation;Toluene degradation;Polycyclic aromatic hydrocarbon degradation;Naphthalene degradation;Aminobenzoate degradation;Nitrotoluene degradation;Styrene degradation	-	0	0	0	25.7498	0
1.14.12.1	Anthranilate 1,2-dioxygenase (deaminating, decarboxylating).	Aminobenzoate degradation;Nitrogen metabolism	Multiple	3.59	0	0	61.9263	0
1.14.12.10	Benzoate 1,2-dioxygenase.	Benzoate degradation;Fluorobenzoate degradation	Xenobiotics	0	0	0	12.7114	0
1.14.12.11	Toluene dioxygenase.	Toluene degradation;Chloroalkane and chloroalkene degradation	-	0	0	0	28.2053	0
1.14.12.12	Naphthalene 1,2-dioxygenase.	Polycyclic aromatic hydrocarbon degradation;Naphthalene degradation;Ethylbenzene degradation	Xenobiotics	5.08	0	0	79.6552	0
1.14.12.13	2-halobenzoate 1,2-dioxygenase.	Fluorobenzoate degradation	-	1.82	0	0	2.8979	0
1.14.12.15	Terephthalate 1,2-dioxygenase.	Polycyclic aromatic hydrocarbon degradation	-	0	0	0	8.49024	0
1.14.12.17	Nitric oxide dioxygenase.	-	-	23.29	0	0.18	371.334	0
1.14.12.18	Biphenyl 2,3-dioxygenase.	Dioxin degradation	-	12.96	0	0	4.07491	0
1.14.12.19	3-phenylpropanoate dioxygenase.	Phenylalanine metabolism	-	0	0	0	79.4597	0
1.14.12.21	Benzoyl-CoA 2,3-dioxygenase.	-	-	0	0	0	66.0169	0
1.14.12.22	Carbazole 1,9a-dioxygenase.	-	-	0	0	0	6.11262	0
1.14.12.3	Benzene 1,2-dioxygenase.	Chlorocyclohexane and chlorobenzene degradation	Xenobiotics	0	0	0	30.9054	0
1.14.12.7	Phthalate 4,5-dioxygenase.	Polycyclic aromatic hydrocarbon degradation	-	0	0	0	55.6173	0
1.14.13.-	2-octaprenylphenol hydroxylase	Ubiquinone and other terpenoid-quinone biosynthesis;Histidine metabolism;Phenylalanine metabolism;Chlorocyclohexane and chlorobenzene degradation;Bisphenol degradation;Tryptophan metabolism;Cyanoamino acid metabolism;Xylene degradation;Toluene degradation;Polycyclic aromatic hydrocarbon degradation;Chloroalkane and chloroalkene degradation;Naphthalene degradation;Aminobenzoate degradation;Styrene…	-	0	0	0	921.295	0
1.14.13.101	Senecionine N-oxygenase.	Tropane, piperidine and pyridine alkaloid biosynthesis	-	0	0	0	17.4994	0
1.14.13.107	Limonene 1,2-monooxygenase.	Limonene and pinene degradation;Biosynthesis of secondary metabolites	-	0	0	0	65.8552	0
1.14.13.113	FAD-dependent urate hydroxylase.	-	-	0	0	0	6.55023	0
1.14.13.114	6-hydroxynicotinate 3-monooxygenase.	-	-	0	0	0.18	1.38144	0
1.14.13.122	Chlorophyllide-a oxygenase.	-	-	3.89	0	0.59	3.55511	0
1.14.13.127	3-(3-hydroxy-phenyl)propanoic acid hydroxylase.	-	-	0	0	0	15.8623	0
1.14.13.128	7-methylxanthine demethylase.	-	-	0	0	0	2.17144	0
1.14.13.131	Dimethyl-sulfide monooxygenase.	-	-	0	0	0	1.7924	0
1.14.13.132	Squalene monooxygenase.	-	-	0	0	0	9.7036	0
1.14.13.141	Cholest-4-en-3-one 26-monooxygenase.	-	-	0	0	0	12.7162	0
1.14.13.142	3-ketosteroid 9-alpha-monooxygenase.	-	-	0	0	0	18.4876	0
1.14.13.149	Phenylacetyl-CoA 1,2-epoxidase.	-	-	14.89	0	0.45	43.8285	0
1.14.13.15	Cholestanetriol 26-monooxygenase.	Primary bile acid biosynthesis;Biosynthesis of alkaloids derived from terpenoid and polyketide	Lipid Metabolism	11.24	2.18	0.5	0.243541	0
1.14.13.151	Linalool 8-monooxygenase.	-	-	0	0	0	158.932	0
1.14.13.154	Erythromycin 12 hydroxylase.	-	-	113.38	0	0	0	0
1.14.13.156	1,8-cineole 2-endo-monooxygenase.	-	-	0	0	0	5.9592	0
1.14.13.16	Cyclopentanone monooxygenase.	-	-	0	0	0	14.7728	0
1.14.13.160	(2,2,3-trimethyl-5-oxocyclopent-3-enyl)acetyl-CoA 1,5-monooxygenase.	-	-	0	0	0	17.7698	0
1.14.13.167	4-nitrophenol 4-monooxygenase.	-	-	0	0	0	3.86918	0
1.14.13.168	Indole-3-pyruvate monooxygenase.	-	-	55.12	0	0.16	12.513	0
1.14.13.170	Pentalenolactone D synthase.	-	-	0	0	0	30.833	0
1.14.13.171	Neopentalenolactone D synthase.	-	-	0	0	0	15.9271	0
1.14.13.172	Salicylate 5-hydroxylase.	-	-	0	0	0	2.60777	0
1.14.13.2	4-hydroxybenzoate 3-monooxygenase.	Benzoate degradation	Xenobiotics	1.97	0	0.36	13.6321	378.485
1.14.13.20	2,4-dichlorophenol 6-monooxygenase.	Chlorocyclohexane and chlorobenzene degradation	Xenobiotics	0	0	0	0.514951	0
1.14.13.22	Cyclohexanone monooxygenase.	Caprolactam degradation	Xenobiotics	0	0	0	64.6689	0
1.14.13.24	3-hydroxybenzoate 6-monooxygenase.	Benzoate degradation	-	0	0	0	21.5184	0
1.14.13.25	Methane monooxygenase (soluble).	Methane metabolism	Energy Metabolism	0	0	0	1.67852	0
1.14.13.29	4-nitrophenol 2-monooxygenase.	Aminobenzoate degradation	-	0	0	0	18.585	0
1.14.13.39	Nitric-oxide synthase (NADPH dependent).	Arginine and proline metabolism;Biosynthesis of secondary metabolites	Aminoacid Metabolism	0	0	9.55	0	0
1.14.13.48	(S)-limonene 6-monooxygenase.	Limonene and pinene degradation	-	0	0	0	2136.88	0
1.14.13.49	(S)-limonene 7-monooxygenase.	Limonene and pinene degradation;Biosynthesis of secondary metabolites	-	0	0	0	2136.88	0
1.14.13.7	Phenol 2-monooxygenase.	Chlorocyclohexane and chlorobenzene degradation;Toluene degradation;Aminobenzoate degradation	Xenobiotics	12.71	257.71	0.49	583.654	0
1.14.13.70	Sterol 14-alpha-demethylase.	Steroid biosynthesis;Biosynthesis of terpenoids and steroids;Biosynthesis of alkaloids derived from terpenoid and polyketide;Biosynthesis of secondary metabolites	-	0	0	0	0.628574	0
1.14.13.72	Methylsterol monooxygenase.	Steroid biosynthesis;Biosynthesis of alkaloids derived from terpenoid and polyketide	-	0	0	0	8.1407	0
1.14.13.8	Flavin-containing monooxygenase.	Methane metabolism;Drug metabolism - cytochrome P450	-	0	0	0	7.6542	0
1.14.13.81	Magnesium-protoporphyrin IX monomethyl ester (oxidative) cyclase.	Porphyrin and chlorophyll metabolism;Biosynthesis of secondary metabolites	Cofactor and vitamins Metabolism	8.43	0	0	0.573435	0
1.14.13.82	Vanillate monooxygenase.	Aminobenzoate degradation	-	0	0	0	7.82369	0
1.14.13.83	Precorrin-3B synthase.	Porphyrin and chlorophyll metabolism	-	0	0	0	4.79498	0
1.14.13.84	4-hydroxyacetophenone monooxygenase.	Bisphenol degradation	-	4.19	0	0	16.1965	0
1.14.13.9	Kynurenine 3-monooxygenase.	Tryptophan metabolism	Aminoacid Metabolism	0	0	0.31	2.84151	0
1.14.13.90	Zeaxanthin epoxidase.	Carotenoid biosynthesis;Biosynthesis of terpenoids and steroids;Biosynthesis of secondary metabolites	-	0	0	0	4.36155	0
1.14.13.92	Phenylacetone monooxygenase.	-	-	0	0	0	47.9981	0
1.14.14.-	Two-component flavin-dependent monooxygenase	Tetracycline biosynthesis;Butirosin and neomycin biosynthesis;Biosynthesis of type II polyketide products;Biosynthesis of secondary metabolites	-	0	0	0	50.7372	0
1.14.14.1	Unspecific monooxygenase.	Fatty acid metabolism;Steroid hormone biosynthesis;Caffeine metabolism;Tryptophan metabolism;Arachidonic acid metabolism;Linoleic acid metabolism;Aminobenzoate degradation;Retinol metabolism;Metabolism of xenobiotics by cytochrome P450;Drug metabolism - cytochrome P450;Drug metabolism - other enzymes;Biosynthesis of alkaloids derived from shikimate pathway	Multiple	2.86	0	0.06	29.6498	964.893
1.14.14.10	Nitrilotriacetate monooxygenase.	-	-	0	0	0	3.0068	0
1.14.14.12	3-hydroxy-9,10-secoandrosta-1,3,5(10)-triene-9,17-dione monooxygenase.	-	-	0	0	0	19.3276	0
1.14.14.3	Alkanal monooxygenase (FMN-linked).	-	-	0	0	0	120.258	0
1.14.14.5	Alkanesulfonate monooxygenase.	-	-	28.23	0	0.36	16.1662	0
1.14.14.7	Transferred entry: 1.14.19.9.	-	-	0	0	0	42.7868	0
1.14.14.8	Anthranilate 3-monooxygenase (FAD).	-	-	0	0	0	16.1417	0
1.14.14.9	4-hydroxyphenylacetate 3-monooxygenase.	-	-	4.89	0	0.32	51.6321	0
1.14.15.-	-	Atrazine degradation;Caprolactam degradation	-	0	0	0	7.05934	0
1.14.15.12	Pimeloyl-[acyl-carrier protein] synthase.	-	-	0	0	0	4.95661	0
1.14.15.3	Alkane 1-monooxygenase.	Fatty acid metabolism;Arachidonic acid metabolism;Retinol metabolism	Lipid Metabolism	0	0	0	259.122	0
1.14.15.7	Choline monooxygenase.	Glycine, serine and threonine metabolism	-	13.86	0	0.18	15.1631	0
1.14.16.1	Phenylalanine 4-monooxygenase.	Phenylalanine metabolism;Phenylalanine, tyrosine and tryptophan biosynthesis	Aminoacid Metabolism	0	0	0	33.1956	0
1.14.16.2	Tyrosine 3-monooxygenase.	Tyrosine metabolism;Isoquinoline alkaloid biosynthesis	Aminoacid Metabolism	0	0	0	0.608854	0
1.14.16.4	Tryptophan 5-monooxygenase.	Tryptophan metabolism;Biosynthesis of alkaloids derived from shikimate pathway	Aminoacid Metabolism	0	0	0	2.84091	0
1.14.16.5	Alkylglycerol monooxygenase.	-	-	0	0	0	123.795	0
1.14.17.-	-	-	-	0	0	0	0.750037	0
1.14.17.3	Peptidylglycine monooxygenase.	-	-	43.48	0	0	176.142	0
1.14.17.4	Aminocyclopropanecarboxylate oxidase.	Cysteine and methionine metabolism;Biosynthesis of secondary metabolites	-	0	0	0.43	2.02951	0
1.14.18.3	Methane monooxygenase (particulate).	-	-	0	0	0	3711.07	0
1.14.19.-	Fatty acid desaturase 6	alpha-Linolenic acid metabolism;Biosynthesis of unsaturated fatty acids	-	0	0	0	289.381	0
1.14.19.1	Stearoyl-CoA 9-desaturase.	Biosynthesis of unsaturated fatty acids	-	0	0	0	526.296	0
1.14.19.2	Acyl-[acyl-carrier-protein] desaturase.	Fatty acid biosynthesis;Biosynthesis of unsaturated fatty acids	-	0	0	0	1.44525	0
1.14.19.3	Linoleoyl-CoA desaturase.	Linoleic acid metabolism	-	0	0	0	65.198	0
1.14.19.4	Delta(8)-fatty-acid desaturase.	-	-	0	0	0	12.3012	0
1.14.19.5	Delta(11)-fatty-acid desaturase.	-	-	0	0	0	5.05491	0
1.14.19.6	Delta(12)-fatty-acid desaturase.	-	-	6.71	0	0	4.37147	0
1.14.19.n4	Stearoyl-CoA 9-desaturase.	-	-	0	0	0	376.766	0
1.14.99.-	DOPA 4,5-dioxygenase	DDT degradation;Naphthalene degradation;Nicotinate and nicotinamide metabolism;Carotenoid biosynthesis;Biosynthesis of phenylpropanoids;Biosynthesis of terpenoids and steroids;Biosynthesis of secondary metabolites	-	0	0	0	138.498	0
1.14.99.29	Deoxyhypusine monooxygenase.	-	-	0	0	0	3.8277	0
1.14.99.3	Heme oxygenase (biliverdin-producing).	Porphyrin and chlorophyll metabolism	Cofactor and vitamins Metabolism	0	0	0	463.514	0
1.14.99.38	Cholesterol 25-hydroxylase.	Primary bile acid biosynthesis	-	0	0	0	1.13327	0
1.14.99.40	Transferred entry: 1.13.11.79.	Riboflavin metabolism	-	0	0	0	122.686	0
1.14.99.46	Pyrimidine monooxygenase.	-	-	0	0	0	45.8945	0
1.14.99.n4	Carotenoid 9,10-dioxygenase.	-	-	0	0	0	11.4245	0
1.15.1.1	Superoxide dismutase.	-	-	141.73	246.08	91.46	876.131	0
1.15.1.2	Superoxide reductase.	-	-	0	0	0	12.8935	0
1.16.-.-	-	-	-	0	0	0	508.593	0
1.16.1.1	Mercury(II) reductase.	-	-	59.88	0	36.09	241.447	0
1.16.1.3	Aquacobalamin reductase.	Porphyrin and chlorophyll metabolism	-	0	0	0.3	1.32699	0
1.16.1.5	Aquacobalamin reductase (NADPH).	Porphyrin and chlorophyll metabolism	-	0	0	0	0.528687	0
1.16.1.9	Ferric-chelate reductase (NADPH).	-	-	0	0	0	7.69062	0
1.16.3.1	Ferroxidase.	Porphyrin and chlorophyll metabolism	Cofactor and vitamins Metabolism	120.42	21.62	0.42	19785.6	0
1.16.5.1	Ascorbate ferrireductase (transmembrane).	-	-	0	0	0	1.19429	0
1.17.1.-	-	-	-	0	0	0	47.8592	0
1.17.1.2	4-hydroxy-3-methylbut-2-enyl diphosphate reductase.	Terpenoid backbone biosynthesis;Biosynthesis of terpenoids and steroids;Biosynthesis of alkaloids derived from terpenoid and polyketide;Biosynthesis of secondary metabolites	Lipid Metabolism	75.55	41.97	0.66	1474.66	0
1.17.1.4	Xanthine dehydrogenase.	Purine metabolism	-	16.06	9.9	0.26	468.028	0
1.17.1.5	Nicotinate dehydrogenase.	Nicotinate and nicotinamide metabolism	-	139.08	5.66	0	19.0412	0
1.17.1.7	Transferred entry: 1.2.1.91.	-	-	58.65	0	0.2	20.2937	0
1.17.1.8	4-hydroxy-tetrahydrodipicolinate reductase.	-	-	108.72	0	0	0	0
1.17.2.1	Nicotinate dehydrogenase (cytochrome).	-	-	0	0	0	17.667	0
1.17.3.-	-	-	-	0	0	0	0.215187	0
1.17.3.2	Xanthine oxidase.	Purine metabolism;Caffeine metabolism;Drug metabolism - other enzymes;Biosynthesis of secondary metabolites	-	3.4	0	0.26	44.5718	0
1.17.4.1	Ribonucleoside-diphosphate reductase.	Purine metabolism;Pyrimidine metabolism;Glutathione metabolism	Nucleotide Metabolism	1082.7	16.29	471.18	986.607	0
1.17.4.2	Ribonucleoside-triphosphate reductase.	Purine metabolism;Pyrimidine metabolism	Nucleotide Metabolism	289.92	376.05	9.17	7.24495	0
1.17.4.3	Transferred entry: 1.17.7.1.	-	-	495.99	62.45	0.93	615.879	2920.84
1.17.5.2	Caffeine dehydrogenase.	-	-	0	0	0	11.5292	0
1.17.7.1	(E)-4-hydroxy-3-methylbut-2-enyl-diphosphate synthase (ferredoxin).	Terpenoid backbone biosynthesis;Biosynthesis of terpenoids and steroids;Biosynthesis of alkaloids derived from terpenoid and polyketide;Biosynthesis of secondary metabolites	-	75.44	0	0	0	0
1.17.99.1	4-methylphenol dehydrogenase (hydroxylating).	Toluene degradation	Xenobiotics	0	0	0	13.465	0
1.18.1.-	Anthranilate 1,2-dioxygenase ferredoxin reductase subunit	-	-	0	0	0	3.76602	0
1.18.1.1	Rubredoxin--NAD(+) reductase.	Fatty acid metabolism	Lipid Metabolism	0	0	0	68.8493	0
1.18.1.2	Ferredoxin--NADP(+) reductase.	Photosynthesis	-	27.85	0	0.52	391.55	533.381
1.18.1.3	Ferredoxin--NAD(+) reductase.	Fatty acid metabolism	Lipid Metabolism	185.47	2.21	15.96	95.0827	0
1.18.1.5	Putidaredoxin--NAD(+) reductase.	-	-	0	0	0	13.9781	0
1.18.1.7	Ferredoxin--NAD(P)(+) reductase (naphthalene dioxygenase ferredoxin-	-	-	0	0	0	49.9022	0
1.18.6.1	Nitrogenase.	Chloroalkane and chloroalkene degradation;Nitrogen metabolism	Multiple	9.03	19.9	34.89	82.3169	0
1.2.-.-	Phthiodiolone/phenolphthiodiolone dimycocerosates ketoreductase	DDT degradation;Limonene and pinene degradation;Biosynthesis of secondary metabolites	-	0	0	0	525.407	0
1.2.1.-	5-formyl-3-hydroxy-2-methylpyridine 4-carboxylate dehydrogenase	Lysine biosynthesis;Arginine and proline metabolism;Tryptophan metabolism;Polycyclic aromatic hydrocarbon degradation;Naphthalene degradation;Limonene and pinene degradation;Biosynthesis of secondary metabolites	-	0	0	0	316.303	0
1.2.1.10	Acetaldehyde dehydrogenase (acetylating).	Benzoate degradation;Pyruvate metabolism;Dioxin degradation;Xylene degradation;Butanoate metabolism	Carbohydrate Metabolism	36.05	0	28.84	92.8733	0
1.2.1.11	Aspartate-semialdehyde dehydrogenase.	Glycine, serine and threonine metabolism;Cysteine and methionine metabolism;Lysine biosynthesis;Biosynthesis of alkaloids derived from ornithine, lysine and nicotinic acid;Biosynthesis of secondary metabolites	Aminoacid Metabolism	2129.04	313.07	47.56	434.29	0
1.2.1.12	Glyceraldehyde-3-phosphate dehydrogenase (phosphorylating).	Glycolysis / Gluconeogenesis;Biosynthesis of phenylpropanoids;Biosynthesis of terpenoids and steroids;Biosynthesis of alkaloids derived from shikimate pathway;Biosynthesis of alkaloids derived from ornithine, lysine and nicotinic acid;Biosynthesis of alkaloids derived from histidine and purine;Biosynthesis of alkaloids derived from terpenoid and polyketide;Biosynthesis of secondary metabolites	Carbohydrate Metabolism	2638.63	6478.32	7752.84	1102.28	442.124
1.2.1.16	Succinate-semialdehyde dehydrogenase (NAD(P)(+)).	Alanine, aspartate and glutamate metabolism;Tyrosine metabolism;Butanoate metabolism	Multiple	41.7	0	38.96	58.8112	0
1.2.1.18	Malonate-semialdehyde dehydrogenase (acetylating).	beta-Alanine metabolism;Inositol phosphate metabolism;Propanoate metabolism	Multiple	0	0	0	6.32722	0
1.2.1.19	Aminobutyraldehyde dehydrogenase.	Arginine and proline metabolism;beta-Alanine metabolism	Multiple	0	0	0	1.72691	0
1.2.1.2	Formate dehydrogenase.	Glyoxylate and dicarboxylate metabolism;Methane metabolism	Multiple	224.74	6.81	1.39	547.556	490.338
1.2.1.20	Glutarate-semialdehyde dehydrogenase.	Lysine degradation	-	0	0	0	76.2157	0
1.2.1.21	Glycolaldehyde dehydrogenase.	Glyoxylate and dicarboxylate metabolism	Carbohydrate Metabolism	0	0	0	1.53565	0
1.2.1.22	Lactaldehyde dehydrogenase.	Pyruvate metabolism	Carbohydrate Metabolism	4.74	0	0.13	648.01	0
1.2.1.24	Succinate-semialdehyde dehydrogenase (NAD(+)).	Alanine, aspartate and glutamate metabolism;Butanoate metabolism	Multiple	3.18	0	0	5.83695	0
1.2.1.26	2,5-dioxovalerate dehydrogenase.	Ascorbate and aldarate metabolism	-	0	0	0	12.5783	0
1.2.1.27	Methylmalonate-semialdehyde dehydrogenase (CoA acylating).	Valine, leucine and isoleucine degradation;Inositol phosphate metabolism;Propanoate metabolism	Multiple	6.1	1.81	1.12	238.627	0
1.2.1.3	Aldehyde dehydrogenase (NAD(+)).	Glycolysis / Gluconeogenesis;Pentose and glucuronate interconversions;Ascorbate and aldarate metabolism;Fatty acid metabolism;Valine, leucine and isoleucine degradation;Lysine degradation;Arginine and proline metabolism;Histidine metabolism;Tryptophan metabolism;beta-Alanine metabolism;Glycerolipid metabolism;Pyruvate metabolism;Chloroalkane and chloroalkene degradation;Propanoate metabolism;Limo…	Multiple	69.93	3.59	0.97	646.286	2214.98
1.2.1.31	L-aminoadipate-semialdehyde dehydrogenase.	Lysine biosynthesis;Lysine degradation;Biosynthesis of secondary metabolites	Aminoacid Metabolism	0	0	0.27	29.6768	0
1.2.1.36	Retinal dehydrogenase.	Retinol metabolism	-	0	0	0.44	13.7988	0
1.2.1.38	N-acetyl-gamma-glutamyl-phosphate reductase.	Arginine and proline metabolism;Biosynthesis of alkaloids derived from ornithine, lysine and nicotinic acid;Biosynthesis of secondary metabolites	Aminoacid Metabolism	41.6	91.84	21.32	349.12	1318.59
1.2.1.39	Phenylacetaldehyde dehydrogenase.	Phenylalanine metabolism;Styrene degradation	Multiple	0	0	0	4.6149	0
1.2.1.4	Aldehyde dehydrogenase (NADP(+)).	Caprolactam degradation	Xenobiotics	0	0	0	10.5145	0
1.2.1.41	Glutamate-5-semialdehyde dehydrogenase.	Arginine and proline metabolism	Aminoacid Metabolism	157.08	60.8	35.56	549.069	0
1.2.1.46	Formaldehyde dehydrogenase.	Chloroalkane and chloroalkene degradation;Methane metabolism	Multiple	0	0	0	17.8398	0
1.2.1.5	Aldehyde dehydrogenase (NAD(P)(+)).	Glycolysis / Gluconeogenesis;Histidine metabolism;Tyrosine metabolism;Phenylalanine metabolism;beta-Alanine metabolism;Metabolism of xenobiotics by cytochrome P450;Drug metabolism - cytochrome P450	Multiple	130.35	5.79	1.14	105.396	0
1.2.1.50	Long-chain-fatty-acyl-CoA reductase.	-	-	0	0	2.29	0	0
1.2.1.51	Pyruvate dehydrogenase (NADP(+)).	-	-	0	0	0	3.0861	0
1.2.1.58	Phenylglyoxylate dehydrogenase (acylating).	Phenylalanine metabolism	-	0	0	0	761.811	0
1.2.1.59	Glyceraldehyde-3-phosphate dehydrogenase (NAD(P)(+)) (phosphorylating).	Glycolysis / Gluconeogenesis;Carbon fixation in photosynthetic organisms;Biosynthesis of secondary metabolites	-	0	2.67	0	41.2144	0
1.2.1.62	4-formylbenzenesulfonate dehydrogenase.	Toluene degradation	-	0	0	0	19.7762	0
1.2.1.65	Salicylaldehyde dehydrogenase.	Naphthalene degradation	Xenobiotics	0	0	0	1.06751	0
1.2.1.67	Vanillin dehydrogenase.	Aminobenzoate degradation;Biosynthesis of phenylpropanoids	-	0	0	0	1.50185	0
1.2.1.68	Coniferyl-aldehyde dehydrogenase.	Phenylpropanoid biosynthesis	-	11.22	0	0	58.0007	0
1.2.1.70	Glutamyl-tRNA reductase.	Porphyrin and chlorophyll metabolism;Biosynthesis of secondary metabolites	-	35.19	6.45	1.12	350.401	0
1.2.1.71	Succinylglutamate-semialdehyde dehydrogenase.	Arginine and proline metabolism	-	12.35	0	0.41	134.047	0
1.2.1.72	Erythrose-4-phosphate dehydrogenase.	Vitamin B6 metabolism	-	4.35	26.2	1.01	458.185	0
1.2.1.76	Succinate-semialdehyde dehydrogenase (acetylating).	Carbon fixation pathways in prokaryotes	-	6.54	3.86	0	24.5916	0
1.2.1.77	3,4-dehydroadipyl-CoA semialdehyde dehydrogenase (NADP(+)).	-	-	0	0	0	3.53554	0
1.2.1.79	Succinate-semialdehyde dehydrogenase (NADP(+)).	-	-	23.46	13.34	0.86	116.027	0
1.2.1.8	Betaine-aldehyde dehydrogenase.	Glycine, serine and threonine metabolism	Aminoacid Metabolism	26.64	0	0.69	242.831	0
1.2.1.81	Sulfoacetaldehyde dehydrogenase (acylating).	-	-	0	0	0	37.1354	0
1.2.1.83	3-succinoylsemialdehyde-pyridine dehydrogenase.	-	-	0	0	0	62.9349	0
1.2.1.85	2-hydroxymuconate-6-semialdehyde dehydrogenase.	-	-	0	0	0	79.277	0
1.2.1.86	Geranial dehydrogenase.	-	-	0	0	0	0.424637	0
1.2.1.88	L-glutamate gamma-semialdehyde dehydrogenase.	-	-	31.31	0.73	0.55	87.6124	0
1.2.1.9	Glyceraldehyde-3-phosphate dehydrogenase (NADP(+)).	Glycolysis / Gluconeogenesis	-	0	0	0.15	0.584775	0
1.2.1.n2	Fatty acyl-CoA reductase.	-	-	0	0	0	45.6601	0
1.2.3.1	Aldehyde oxidase.	Valine, leucine and isoleucine degradation;Tyrosine metabolism;Tryptophan metabolism;Vitamin B6 metabolism;Nicotinate and nicotinamide metabolism;Drug metabolism - cytochrome P450	Multiple	0	0	0	0.215187	0
1.2.3.3	Pyruvate oxidase.	Pyruvate metabolism	Carbohydrate Metabolism	0	0	12.94	0	0
1.2.4.1	Pyruvate dehydrogenase (acetyl-transferring).	Glycolysis / Gluconeogenesis;Citrate cycle (TCA cycle);Valine, leucine and isoleucine biosynthesis;Pyruvate metabolism;Butanoate metabolism;Biosynthesis of phenylpropanoids;Biosynthesis of terpenoids and steroids;Biosynthesis of alkaloids derived from shikimate pathway;Biosynthesis of alkaloids derived from ornithine, lysine and nicotinic acid;Biosynthesis of alkaloids derived from histidine and …	Multiple	210.69	3.32	642.67	1042.79	326.181
1.2.4.2	Oxoglutarate dehydrogenase (succinyl-transferring).	Citrate cycle (TCA cycle);Lysine degradation;Tryptophan metabolism;Biosynthesis of phenylpropanoids;Biosynthesis of terpenoids and steroids;Biosynthesis of alkaloids derived from shikimate pathway;Biosynthesis of alkaloids derived from ornithine, lysine and nicotinic acid;Biosynthesis of alkaloids derived from histidine and purine;Biosynthesis of alkaloids derived from terpenoid and polyketide;Bi…	Multiple	62.02	0	1.03	277.843	0
1.2.4.4	3-methyl-2-oxobutanoate dehydrogenase (2-methylpropanoyl-transferring).	Valine, leucine and isoleucine degradation;Biosynthesis of alkaloids derived from shikimate pathway;Biosynthesis of secondary metabolites	Aminoacid Metabolism	0	0	0	3.44193	0
1.2.5.1	Pyruvate dehydrogenase (quinone).	Pyruvate metabolism	-	0	0	0	10.5536	0
1.2.7.-	Pyruvate-ferredoxin/flavodoxin oxidoreductase	-	-	0	0	0	126.568	1139.31
1.2.7.1	Pyruvate synthase.	Glycolysis / Gluconeogenesis;Citrate cycle (TCA cycle);Pyruvate metabolism;Nitrotoluene degradation;Propanoate metabolism;Butanoate metabolism;Methane metabolism;Carbon fixation pathways in prokaryotes	Multiple	18.65	0	0	515.218	0
1.2.7.3	2-oxoglutarate synthase.	Citrate cycle (TCA cycle);Carbon fixation pathways in prokaryotes	Multiple	0	0	0	38.8314	735.909
1.2.7.5	Aldehyde ferredoxin oxidoreductase.	Glycolysis / Gluconeogenesis;Pentose phosphate pathway	-	0	0	0	307.241	0
1.2.7.7	3-methyl-2-oxobutanoate dehydrogenase (ferredoxin).	Valine, leucine and isoleucine degradation	-	537.61	25.47	0	241.811	574.253
1.2.7.8	Indolepyruvate ferredoxin oxidoreductase.	-	-	118.17	15.21	0	59.0511	0
1.2.99.2	Carbon-monoxide dehydrogenase (acceptor).	Nitrotoluene degradation;Methane metabolism;Carbon fixation pathways in prokaryotes	Energy Metabolism	322.16	0	0	746.661	0
1.2.99.3	Aldehyde dehydrogenase (pyrroloquinoline-quinone).	Fatty acid metabolism;Pyruvate metabolism;Propanoate metabolism	Multiple	0	0	0	91.0835	0
1.2.99.4	Formaldehyde dismutase.	-	-	1.96	0	0	0	0
1.2.99.5	Formylmethanofuran dehydrogenase.	Methane metabolism	Cofactor and vitamins Metabolism	0	0	0	916.787	0
1.2.99.7	Aldehyde dehydrogenase (FAD-independent).	-	-	0	0	0	31.9454	0
1.2.99.8	Glyceraldehyde dehydrogenase (FAD-containing).	-	-	0	0	0	410.141	0
1.20.1.1	Phosphonate dehydrogenase.	-	-	0	0	0.2	2.78888	0
1.20.4.-	Cdc25 family phosphatase	-	-	0	0	0	83.9161	0
1.20.4.1	Arsenate reductase (glutaredoxin).	-	-	0	0	0	184.653	0
1.20.4.2	Methylarsonate reductase.	-	-	0	0	0	122.503	0
1.20.9.1	Arsenate reductase (azurin).	-	-	0	0	0	22.4341	0
1.21.4.1	D-proline reductase (dithiol).	Arginine and proline metabolism	-	0	0	0	47.6645	0
1.21.4.2	Glycine reductase.	-	-	0	0	0	29.1987	0
1.21.4.3	Sarcosine reductase.	-	-	0	0	0	7.58248	0
1.21.4.4	Betaine reductase.	-	-	0	0	0	7.58248	0
1.21.99.-	-	-	-	0	0	0	21.179	0
1.22.1.1	Iodotyrosine deiodinase.	-	-	0	0	0	39.8284	0
1.3.-.-	-	DDT degradation;Bisphenol degradation;Polycyclic aromatic hydrocarbon degradation;Biosynthesis of alkaloids derived from shikimate pathway	-	0	0	0	348.777	0
1.3.1.-	Phthalate 3,4-cis-dihydrodiol dehydrogenase	Fatty acid biosynthesis;DDT degradation;Phenylalanine metabolism;Chlorocyclohexane and chlorobenzene degradation;Fluorobenzoate degradation;Tryptophan metabolism;Xylene degradation;Toluene degradation;Polycyclic aromatic hydrocarbon degradation;Propanoate metabolism;Isoflavonoid biosynthesis;Biosynthesis of unsaturated fatty acids	-	0	0	0	214.22	0
1.3.1.1	Dihydrouracil dehydrogenase (NAD(+)).	Pyrimidine metabolism;beta-Alanine metabolism;Pantothenate and CoA biosynthesis	-	0	0	0	12.2821	0
1.3.1.100	Chanoclavine-I aldehyde reductase.	-	-	0	0	0	0.834719	0
1.3.1.101	2,3-bis-O-geranylgeranyl-sn-glycerol 1-phosphate reductase (NAD(P)H).	-	-	0	2.31	0	0	0
1.3.1.104	Enoyl-[acyl-carrier-protein] reductase.	-	-	0	0	0.27	8.17313	0
1.3.1.105	2-methylene-furan-3-one reductase.	-	-	0	0	0	21.8527	0
1.3.1.12	Prephenate dehydrogenase.	Phenylalanine, tyrosine and tryptophan biosynthesis;Novobiocin biosynthesis;Biosynthesis of secondary metabolites	Aminoacid Metabolism	19.9	5.52	3.69	230.556	0
1.3.1.14	Dihydroorotate dehydrogenase (NAD(+)).	Pyrimidine metabolism	Nucleotide Metabolism	103.35	0	0	0.932478	0
1.3.1.2	Dihydropyrimidine dehydrogenase (NADP(+)).	Pyrimidine metabolism;beta-Alanine metabolism;Pantothenate and CoA biosynthesis;Drug metabolism - other enzymes	Multiple	43.46	0.99	0.32	0	0
1.3.1.20	Trans-1,2-dihydrobenzene-1,2-diol dehydrogenase.	Metabolism of xenobiotics by cytochrome P450	-	16.37	0	22.15	19.6488	0
1.3.1.21	7-dehydrocholesterol reductase.	Steroid biosynthesis;Biosynthesis of terpenoids and steroids;Biosynthesis of alkaloids derived from terpenoid and polyketide;Biosynthesis of secondary metabolites	-	0	0	0	35.7196	0
1.3.1.22	3-oxo-5-alpha-steroid 4-dehydrogenase (NADP(+)).	-	-	0	7.2	0	12.9623	0
1.3.1.25	1,6-dihydroxycyclohexa-2,4-diene-1-carboxylate dehydrogenase.	Benzoate degradation;Fluorobenzoate degradation	-	0	0	0	16.3663	0
1.3.1.26	Transferred entry: 1.17.1.8.	Lysine biosynthesis;Biosynthesis of alkaloids derived from ornithine, lysine and nicotinic acid;Biosynthesis of secondary metabolites	Aminoacid Metabolism	195.6	98.39	30.88	393.13	0
1.3.1.29	Cis-1,2-dihydro-1,2-dihydroxynaphthalene dehydrogenase.	Polycyclic aromatic hydrocarbon degradation;Naphthalene degradation	-	0	0	0	5.5251	0
1.3.1.3	Delta(4)-3-oxosteroid 5-beta-reductase.	Primary bile acid biosynthesis;Steroid hormone biosynthesis	-	0	0	1.97	0	0
1.3.1.33	Protochlorophyllide reductase.	Porphyrin and chlorophyll metabolism;Biosynthesis of secondary metabolites	Cofactor and vitamins Metabolism	0	0	0	0.62921	0
1.3.1.34	2,4-dienoyl-CoA reductase (NADPH).	-	-	65.22	17.66	0	171.463	0
1.3.1.38	Trans-2-enoyl-CoA reductase (NADPH).	Fatty acid elongation in mitochondria;Biosynthesis of unsaturated fatty acids	-	38.61	3.55	36.04	24.8033	0
1.3.1.42	12-oxophytodienoate reductase.	alpha-Linolenic acid metabolism	-	4.24	0	1.71	23.1125	0
1.3.1.43	Arogenate dehydrogenase.	Phenylalanine, tyrosine and tryptophan biosynthesis;Novobiocin biosynthesis	Aminoacid Metabolism	0	0	2.94	100.955	0
1.3.1.44	Trans-2-enoyl-CoA reductase (NAD(+)).	Butanoate metabolism	-	31.63	38.16	0	3.96065	0
1.3.1.48	15-oxoprostaglandin 13-reductase.	-	-	0	0	0.2	4.6612	0
1.3.1.54	Precorrin-6A reductase.	Porphyrin and chlorophyll metabolism	Cofactor and vitamins Metabolism	0	0	0	6.23525	0
1.3.1.56	Cis-2,3-dihydrobiphenyl-2,3-diol dehydrogenase.	Dioxin degradation	-	17.1	0	0	17.1874	0
1.3.1.6	Fumarate reductase (NADH).	-	-	0	0	0	102.417	0
1.3.1.60	Dibenzothiophene dihydrodiol dehydrogenase.	-	-	0	0	0	2.38858	0
1.3.1.70	Delta(14)-sterol reductase.	Steroid biosynthesis;Biosynthesis of terpenoids and steroids;Biosynthesis of alkaloids derived from terpenoid and polyketide;Biosynthesis of secondary metabolites	-	0	0	0	11.6948	0
1.3.1.71	Delta(24(24(1)))-sterol reductase.	Steroid biosynthesis	-	0	0	0	2.65431	0
1.3.1.72	Delta(24)-sterol reductase.	Steroid biosynthesis;Biosynthesis of terpenoids and steroids;Biosynthesis of alkaloids derived from terpenoid and polyketide;Biosynthesis of secondary metabolites	-	0	0	0	5.25489	0
1.3.1.74	2-alkenal reductase (NAD(P)(+)).	-	-	0	0	0.2	1.97663	0
1.3.1.75	Divinyl chlorophyllide a 8-vinyl-reductase.	Porphyrin and chlorophyll metabolism;Biosynthesis of secondary metabolites	-	0	0	0	1.9227	0
1.3.1.76	Precorrin-2 dehydrogenase.	Porphyrin and chlorophyll metabolism;Biosynthesis of secondary metabolites	-	122.96	4.96	1.16	144.817	0
1.3.1.83	Geranylgeranyl diphosphate reductase.	Terpenoid backbone biosynthesis;Biosynthesis of secondary metabolites	-	0	0	0	1.4622	0
1.3.1.84	Acrylyl-CoA reductase (NADPH).	Carbon fixation pathways in prokaryotes	-	0	0	0	196.558	0
1.3.1.86	Crotonyl-CoA reductase.	-	-	0	0	0	76.8015	0
1.3.1.87	3-(cis-5,6-dihydroxycyclohexa-1,3-dien-1-yl)propanoate dehydrogenase.	-	-	0	0	0	0.381938	0
1.3.1.88	TRNA-dihydrouridine(16/17) synthase (NAD(P)(+)).	-	-	0	0	0	0.846091	0
1.3.1.9	Enoyl-[acyl-carrier-protein] reductase (NADH).	Fatty acid biosynthesis	Lipid Metabolism	77.92	9.88	0.84	590.433	0
1.3.1.92	Artemisinic aldehyde Delta(11(13)) reductase.	-	-	0	0	0	4.76528	0
1.3.1.93	Very-long-chain enoyl-CoA reductase.	-	-	0	0	0	1.0282	0
1.3.1.94	Polyprenol reductase.	-	-	0	0	0	0.874691	0
1.3.1.95	Acryloyl-CoA reductase (NADH).	-	-	0	0	0	134.271	0
1.3.1.98	UDP-N-acetylmuramate dehydrogenase.	-	-	32.3	0	0	0	0
1.3.1.n3	Curcumin reductase.	-	-	0	0	0	110.166	0
1.3.3.1	Transferred entry: 1.3.98.1.	Pyrimidine metabolism	Nucleotide Metabolism	134.18	48.06	66.35	482.006	0
1.3.3.11	Pyrroloquinoline-quinone synthase.	-	-	2.13	0	0.56	105.79	0
1.3.3.3	Coproporphyrinogen oxidase.	Porphyrin and chlorophyll metabolism;Biosynthesis of secondary metabolites	Cofactor and vitamins Metabolism	17.86	0	1.61	340.024	0
1.3.3.4	Protoporphyrinogen oxidase.	Porphyrin and chlorophyll metabolism;Biosynthesis of secondary metabolites	Cofactor and vitamins Metabolism	5.05	0	0.15	0.664915	0
1.3.3.5	Bilirubin oxidase.	Porphyrin and chlorophyll metabolism	Cofactor and vitamins Metabolism	0	0	0	119.61	0
1.3.3.6	Acyl-CoA oxidase.	Fatty acid metabolism;alpha-Linolenic acid metabolism;Biosynthesis of unsaturated fatty acids	Lipid Metabolism	0	9.59	0	21.1994	0
1.3.5.1	Succinate dehydrogenase (quinone).	Citrate cycle (TCA cycle);Oxidative phosphorylation;Biosynthesis of phenylpropanoids;Biosynthesis of terpenoids and steroids;Biosynthesis of alkaloids derived from shikimate pathway;Biosynthesis of alkaloids derived from ornithine, lysine and nicotinic acid;Biosynthesis of alkaloids derived from histidine and purine;Biosynthesis of alkaloids derived from terpenoid and polyketide;Biosynthesis of s…	Carbohydrate Metabolism	494.01	792.73	1.73	1856.32	1150.72
1.3.5.2	Dihydroorotate dehydrogenase (quinone).	Pyrimidine metabolism	-	9.03	0	0	0	0
1.3.5.3	Protoporphyrinogen IX dehydrogenase (menaquinone).	-	-	0	0	0	1.13742	0
1.3.5.4	Fumarate reductase (quinol).	-	-	13.98	52.59	1.5	63.1113	0
1.3.5.5	15-cis-phytoene desaturase.	-	-	0	0	0	0.437654	0
1.3.7.1	6-hydroxynicotinate reductase.	Nicotinate and nicotinamide metabolism	-	0	0	0	5.91995	0
1.3.7.7	Ferredoxin:protochlorophyllide reductase (ATP-dependent).	-	-	1.67	0	0	1.71608	0
1.3.7.8	Benzoyl-CoA reductase.	-	-	241.07	18.43	0	2.65291	0
1.3.7.9	4-hydroxybenzoyl-CoA reductase.	-	-	165.47	3.57	0.56	287.9	0
1.3.8.1	Short-chain acyl-CoA dehydrogenase.	-	-	0	0	0	295.637	0
1.3.8.2	4,4'-diapophytoene desaturase (4,4'-diapolycopene-forming).	-	-	0	0	0.41	0	0
1.3.8.3	(R)-benzylsuccinyl-CoA dehydrogenase.	-	-	9.43	0	0	0	0
1.3.8.4	Isovaleryl-CoA dehydrogenase.	-	-	0	0	0	235.29	0
1.3.8.5	2-methyl-branched-chain-enoyl-CoA reductase.	-	-	433.03	172.61	0.73	69.8449	0
1.3.8.6	Glutaryl-CoA dehydrogenase (ETF).	-	-	11.49	0	0.18	281.346	0
1.3.8.7	Medium-chain acyl-CoA dehydrogenase.	-	-	48.81	33.64	1.92	61.8191	0
1.3.8.8	Long-chain-acyl-CoA dehydrogenase.	-	-	0	0	0	138.183	0
1.3.8.9	Very-long-chain acyl-CoA dehydrogenase.	-	-	6.26	0	0.26	1.03299	0
1.3.99.-	Acyl-CoA dehydrogenase family member 9	Fatty acid metabolism;Valine, leucine and isoleucine degradation;Benzoate degradation;Naphthalene degradation;Brassinosteroid biosynthesis;Caprolactam degradation;Biosynthesis of terpenoids and steroids;Biosynthesis of secondary metabolites	-	0	0	0	2701.61	0
1.3.99.1	Deleted entry.	Citrate cycle (TCA cycle);Oxidative phosphorylation;Toluene degradation;Butanoate metabolism;Carbon fixation pathways in prokaryotes;Biosynthesis of phenylpropanoids;Biosynthesis of secondary metabolites	Multiple	1.27	0	0.83	62.6852	254.465
1.3.99.12	2-methylacyl-CoA dehydrogenase.	Valine, leucine and isoleucine degradation;Biosynthesis of secondary metabolites	-	0	0	0	54.4166	0
1.3.99.16	Isoquinoline 1-oxidoreductase.	-	-	0	0	0	644.613	0
1.3.99.22	Coproporphyrinogen dehydrogenase.	Porphyrin and chlorophyll metabolism;Biosynthesis of secondary metabolites	-	132.63	3.84	22.39	134.675	0
1.3.99.23	All-trans-retinol 13,14-reductase.	Retinol metabolism	-	0	0	0	6.99317	0
1.3.99.28	Phytoene desaturase (neurosporene-forming).	-	-	0	0	0	1.20706	0
1.3.99.29	Phytoene desaturase (zeta-carotene-forming).	-	-	0	0	0	0.637608	0
1.3.99.31	Phytoene desaturase (lycopene-forming).	-	-	17.05	0	0	2.01102	0
1.3.99.32	Glutaryl-CoA dehydrogenase (acceptor).	-	-	0	0	0	23.5404	0
1.3.99.33	Urocanate reductase.	-	-	0	0	0	4.35635	0
1.3.99.34	2,3-bis-O-geranylgeranyl-sn-glycerol 1-phosphate reductase (donor).	-	-	0	0	0	35.472	0
1.3.99.4	3-oxosteroid 1-dehydrogenase.	-	-	0	0	0	6.54331	0
1.3.99.n1	3-hydroxybenzoyl-CoA reductase.	-	-	111.12	0	0	2.65291	0
1.4.1.-	-	Cysteine and methionine metabolism;Phenylalanine, tyrosine and tryptophan biosynthesis	-	0	0	0	1.60458	0
1.4.1.1	Alanine dehydrogenase.	Alanine, aspartate and glutamate metabolism;Taurine and hypotaurine metabolism	Energy Metabolism	288.22	27.15	0.19	495.189	0
1.4.1.13	Glutamate synthase (NADPH).	Alanine, aspartate and glutamate metabolism;Nitrogen metabolism;Biosynthesis of alkaloids derived from ornithine, lysine and nicotinic acid;Biosynthesis of secondary metabolites	Multiple	409.76	202.48	0.67	1123.16	316.871
1.4.1.14	Glutamate synthase (NADH).	Alanine, aspartate and glutamate metabolism;Nitrogen metabolism;Biosynthesis of alkaloids derived from ornithine, lysine and nicotinic acid;Biosynthesis of secondary metabolites	Multiple	123.37	159.3	5.49	362.887	0
1.4.1.16	Diaminopimelate dehydrogenase.	Lysine biosynthesis	Aminoacid Metabolism	204.53	270.08	0	0	0
1.4.1.18	Lysine 6-dehydrogenase.	Tropane, piperidine and pyridine alkaloid biosynthesis;Biosynthesis of alkaloids derived from ornithine, lysine and nicotinic acid;Biosynthesis of secondary metabolites	-	0	0	0	16.6284	0
1.4.1.2	Glutamate dehydrogenase.	Alanine, aspartate and glutamate metabolism;Arginine and proline metabolism;Nitrogen metabolism	Multiple	439.56	466.5	0.48	250.812	0
1.4.1.21	Aspartate dehydrogenase.	Nicotinate and nicotinamide metabolism	-	2.93	0	0	9.49497	0
1.4.1.24	3-dehydroquinate synthase II.	-	-	0	0	0	4.67638	0
1.4.1.3	Glutamate dehydrogenase (NAD(P)(+)).	Alanine, aspartate and glutamate metabolism;Arginine and proline metabolism;D-Glutamine and D-glutamate metabolism;Nitrogen metabolism;Biosynthesis of alkaloids derived from ornithine, lysine and nicotinic acid	Multiple	242.27	869.06	0.32	354.917	0
1.4.1.4	Glutamate dehydrogenase (NADP(+)).	Alanine, aspartate and glutamate metabolism;Arginine and proline metabolism;Nitrogen metabolism;Biosynthesis of alkaloids derived from ornithine, lysine and nicotinic acid	Multiple	69.35	194.98	0	95.2941	0
1.4.1.9	Leucine dehydrogenase.	Valine, leucine and isoleucine degradation;Valine, leucine and isoleucine biosynthesis;Biosynthesis of secondary metabolites	Aminoacid Metabolism	0	0	0	196.857	0
1.4.3.-	Lysyl oxidase-like protein 1	Arginine and proline metabolism	-	0	0	0	40.2824	0
1.4.3.1	D-aspartate oxidase.	Alanine, aspartate and glutamate metabolism	Aminoacid Metabolism	0	0	0	3.99377	0
1.4.3.10	Putrescine oxidase.	Arginine and proline metabolism	Aminoacid Metabolism	0	0	0	0.617327	0
1.4.3.16	L-aspartate oxidase.	Alanine, aspartate and glutamate metabolism;Nicotinate and nicotinamide metabolism;Biosynthesis of alkaloids derived from ornithine, lysine and nicotinic acid	Multiple	177.22	105.01	0.39	182.445	835.763
1.4.3.19	Glycine oxidase.	Thiamine metabolism	-	0	0	0	23.6673	0
1.4.3.2	L-amino-acid oxidase.	Alanine, aspartate and glutamate metabolism;Cysteine and methionine metabolism;Valine, leucine and isoleucine degradation;Tyrosine metabolism;Phenylalanine metabolism;Tryptophan metabolism;Phenylalanine, tyrosine and tryptophan biosynthesis;Isoquinoline alkaloid biosynthesis	Multiple	24.18	0	0.39	1.2201	0
1.4.3.20	L-lysine 6-oxidase.	-	-	0	0	0	8.06375	0
1.4.3.21	Primary-amine oxidase.	Glycine, serine and threonine metabolism;Tyrosine metabolism;Phenylalanine metabolism;beta-Alanine metabolism;Isoquinoline alkaloid biosynthesis;Tropane, piperidine and pyridine alkaloid biosynthesis;Biosynthesis of alkaloids derived from ornithine, lysine and nicotinic acid;Biosynthesis of secondary metabolites	-	19.3	0	0.18	2.40602	0
1.4.3.22	Diamine oxidase.	Arginine and proline metabolism;Histidine metabolism;Tryptophan metabolism	-	0	0	0	1.46411	0
1.4.3.3	D-amino-acid oxidase.	Glycine, serine and threonine metabolism;Penicillin and cephalosporin biosynthesis;Arginine and proline metabolism;D-Arginine and D-ornithine metabolism	Multiple	0	0	0	0.823648	0
1.4.3.4	Monoamine oxidase.	Glycine, serine and threonine metabolism;Arginine and proline metabolism;Histidine metabolism;Tyrosine metabolism;Phenylalanine metabolism;Tryptophan metabolism;Isoquinoline alkaloid biosynthesis;Drug metabolism - cytochrome P450;Biosynthesis of secondary metabolites	Aminoacid Metabolism	0	0	0	0.950362	0
1.4.3.5	Pyridoxal 5'-phosphate synthase.	Vitamin B6 metabolism	Cofactor and vitamins Metabolism	0	17.2	0	242.349	0
1.4.4.2	Glycine dehydrogenase (aminomethyl-transferring).	Glycine, serine and threonine metabolism	Aminoacid Metabolism	134.06	68.36	1.01	274.278	0
1.4.7.1	Glutamate synthase (ferredoxin).	Nitrogen metabolism	Energy Metabolism	21.14	0	2.64	114.462	0
1.4.9.1	Methylamine dehydrogenase (amicyanin).	-	-	0	0	0	12.9306	0
1.4.9.2	Aralkylamine dehydrogenase (azurin).	-	-	0	0	0	15.8418	0
1.4.99.-	-	-	-	0	0	0	2.46441	0
1.4.99.1	D-amino-acid dehydrogenase.	Phenylalanine metabolism;Nitrogen metabolism	-	55.56	0	0.98	94.3527	0
1.4.99.5	Glycine dehydrogenase (cyanide-forming).	Cyanoamino acid metabolism	-	0	0	0	9.9529	0
1.5.-.-	TRNA 5-methylaminomethyl-2-thiouridine biosynthesis bifunctional protein	Arginine and proline metabolism;Isoquinoline alkaloid biosynthesis;Biosynthesis of alkaloids derived from shikimate pathway;Biosynthesis of secondary metabolites	-	0	0	0	27.3119	0
1.5.1.-	3-hydroxy-9,10-secoandrosta-1,3,5(10)-triene-9,17-dione monooxygenase reductase component	Tryptophan metabolism;Methane metabolism;Biosynthesis of alkaloids derived from terpenoid and polyketide	-	0	0	0	446.151	0
1.5.1.10	Saccharopine dehydrogenase (NADP(+), L-glutamate-forming).	Lysine biosynthesis;Lysine degradation;Biosynthesis of secondary metabolites	-	0	0	0	4.11604	0
1.5.1.11	D-octopine dehydrogenase.	Arginine and proline metabolism	Aminoacid Metabolism	0	5.43	0	0	0
1.5.1.12	Transferred entry: 1.2.1.88.	Alanine, aspartate and glutamate metabolism;Arginine and proline metabolism	Aminoacid Metabolism	5.66	13.46	0.26	50.5699	0
1.5.1.15	Methylenetetrahydrofolate dehydrogenase (NAD(+)).	One carbon pool by folate	Cofactor and vitamins Metabolism	0	0	0	2.70281	0
1.5.1.2	Pyrroline-5-carboxylate reductase.	Arginine and proline metabolism;Biosynthesis of secondary metabolites	Aminoacid Metabolism	217.76	31.35	303.45	268.32	0
1.5.1.20	Methylenetetrahydrofolate reductase (NAD(P)H).	One carbon pool by folate;Methane metabolism;Carbon fixation pathways in prokaryotes	Cofactor and vitamins Metabolism	275.24	40.14	3.99	230.786	0
1.5.1.24	N(5)-(carboxyethyl)ornithine synthase.	-	-	0	0	0	4.47732	0
1.5.1.25	Thiomorpholine-carboxylate dehydrogenase.	-	-	13.05	0	0.21	4.92258	0
1.5.1.28	Opine dehydrogenase.	-	-	4.45	2.52	0	4.07177	0
1.5.1.3	Dihydrofolate reductase.	One carbon pool by folate;Folate biosynthesis;Biosynthesis of phenylpropanoids	Cofactor and vitamins Metabolism	133.89	21.88	102.54	508.377	0
1.5.1.34	6,7-dihydropteridine reductase.	Folate biosynthesis	-	7.03	0	0	4.08089	0
1.5.1.36	Flavin reductase (NADH).	-	-	9.38	0	0	391.958	0
1.5.1.38	FMN reductase (NADPH).	-	-	0	0	0	8.41162	0
1.5.1.39	FMN reductase (NAD(P)H).	-	-	0	18.18	18.21	4.5163	0
1.5.1.40	8-hydroxy-5-deazaflavin:NADPH oxidoreductase.	-	-	0	0	0	4.62698	0
1.5.1.41	Riboflavin reductase (NAD(P)H).	-	-	32.93	0	0.3	1.32699	0
1.5.1.42	FMN reductase (NADH).	-	-	0	0	0	59.1026	0
1.5.1.43	Carboxynorspermidine synthase.	-	-	0	0	0	42.454	0
1.5.1.5	Methylenetetrahydrofolate dehydrogenase (NADP(+)).	One carbon pool by folate;Carbon fixation pathways in prokaryotes	Multiple	1135.4	129.47	84.22	406.523	0
1.5.1.6	Formyltetrahydrofolate dehydrogenase.	One carbon pool by folate	Cofactor and vitamins Metabolism	0	0	0	1.2597	0
1.5.1.7	Saccharopine dehydrogenase (NAD(+), L-lysine-forming).	Lysine biosynthesis;Lysine degradation;Biosynthesis of secondary metabolites	Aminoacid Metabolism	0	0	0	5.88644	0
1.5.1.8	Saccharopine dehydrogenase (NADP(+), L-lysine-forming).	Lysine biosynthesis;Lysine degradation;Biosynthesis of secondary metabolites	-	0	0	0	2.90164	0
1.5.1.9	Saccharopine dehydrogenase (NAD(+), L-glutamate-forming).	Lysine degradation;Biosynthesis of secondary metabolites	Aminoacid Metabolism	0	0	0	2.90164	0
1.5.3.-	Polyamine oxidase	-	-	0	0	0	69.0608	0
1.5.3.1	Sarcosine oxidase.	Glycine, serine and threonine metabolism	Aminoacid Metabolism	2.1	0	3.73	238.677	0
1.5.3.14	Polyamine oxidase (propane-1,3-diamine-forming).	-	-	0	0	0	1.28578	0
1.5.3.15	N(8)-acetylspermidine oxidase (propane-1,3-diamine-forming).	-	-	0	0	0	1.28578	0
1.5.3.16	Spermine oxidase.	-	-	0	0	0	8.80093	0
1.5.3.17	Non-specific polyamine oxidase.	beta-Alanine metabolism	-	12.76	0	0.17	2.17529	0
1.5.3.19	4-methylaminobutanoate oxidase (formaldehyde-forming).	-	-	0	0	0	105.159	0
1.5.3.6	(R)-6-hydroxynicotine oxidase.	Nicotinate and nicotinamide metabolism	-	0	0	0.15	2.20216	0
1.5.3.7	L-pipecolate oxidase.	Lysine degradation	-	0	0	0	4.69293	0
1.5.5.-	Electron transfer flavoprotein-quinone oxidoreductase	-	-	0	0	0	1.46863	0
1.5.5.1	Electron-transferring-flavoprotein dehydrogenase.	-	-	0	0	0	198.655	0
1.5.5.2	Proline dehydrogenase.	-	-	1.75	0	0.55	103.135	0
1.5.8.2	Trimethylamine dehydrogenase.	Methane metabolism	Energy Metabolism	0	0	0	125.802	0
1.5.8.3	Sarcosine dehydrogenase.	-	-	0	0	0	75.1901	0
1.5.8.4	Dimethylglycine dehydrogenase.	-	-	0.95	0	0.44	197.179	0
1.5.98.2	5,10-methylenetetrahydromethanopterin reductase.	-	-	0	0	0	160.208	0
1.5.99.12	Cytokinin dehydrogenase.	Zeatin biosynthesis	-	0	0	0	0.746431	0
1.5.99.14	6-hydroxypseudooxynicotine dehydrogenase.	-	-	0	0	0	10.3464	0
1.6.-.-	NADH oxidase	Polycyclic aromatic hydrocarbon degradation	-	0	0	0	8.74316	0
1.6.1.1	NAD(P)(+) transhydrogenase (Si-specific).	Nicotinate and nicotinamide metabolism	Cofactor and vitamins Metabolism	26.35	0	0.45	98.9617	0
1.6.1.2	NAD(P)(+) transhydrogenase (Re/Si-specific).	Nicotinate and nicotinamide metabolism	Cofactor and vitamins Metabolism	209.58	96.65	0.15	1371.13	0
1.6.2.2	Cytochrome-b5 reductase.	Amino sugar and nucleotide sugar metabolism	-	2.16	26.42	0	7.24483	0
1.6.2.4	NADPH--hemoprotein reductase.	-	-	1.43	0	0	0	0
1.6.3.-	Respiratory burst oxidase	-	-	0	0	0	0.426532	0
1.6.5.-	Na+-transporting NADH:ubiquinone oxidoreductase subunit F	Polycyclic aromatic hydrocarbon degradation	-	0	0	0	2852.98	0
1.6.5.2	NAD(P)H dehydrogenase (quinone).	-	-	12.28	5.04	23.51	437.556	0
1.6.5.3	NADH:ubiquinone reductase (H(+)-translocating).	Oxidative phosphorylation	Cofactor and vitamins Metabolism	348.31	182.59	6.09	3804.15	906.533
1.6.5.5	NADPH:quinone reductase.	-	-	0	0	0	312.886	0
1.6.5.9	NADH:ubiquinone reductase (non-electrogenic).	-	-	0	0	0.15	0.418202	0
1.6.99.-	Chloroplast NAD(P)H dehydrogenase	-	-	0	0	0	354.864	0
1.6.99.1	NADPH dehydrogenase.	-	-	190.93	4.09	16.65	61.8503	0
1.6.99.3	NADH dehydrogenase.	Oxidative phosphorylation	-	13.67	15.79	219.02	163.848	0
1.6.99.5	NADH dehydrogenase (quinone).	Oxidative phosphorylation	-	2180.59	738.33	8.28	7148.79	5303.07
1.6.99.n1	NADPH dehydrogenase (coenzyme F420 dependent).	-	-	0	0	0	63.6461	0
1.7.-.-	FMN-dependent NADH-azoreductase	-	-	0	0	0	88.2637	0
1.7.1.1	Nitrate reductase (NADH).	Nitrogen metabolism	Energy Metabolism	46.33	3.48	0	88.1253	0
1.7.1.13	PreQ(1) synthase.	-	-	72.7	77.31	0.52	180.664	0
1.7.1.15	Nitrite reductase (NADH).	-	-	0	0	0	399.245	0
1.7.1.2	Nitrate reductase (NAD(P)H).	Nitrogen metabolism	Energy Metabolism	0	0	0	6.47241	0
1.7.1.3	Nitrate reductase (NADPH).	Nitrogen metabolism	Energy Metabolism	1.68	0	0	7.72677	0
1.7.1.4	Nitrite reductase (NAD(P)H).	Nitrogen metabolism	Energy Metabolism	0	0	0	406.542	0
1.7.1.7	GMP reductase.	Purine metabolism	Nucleotide Metabolism	75.41	0	214.25	104.286	0
1.7.2.1	Nitrite reductase (NO-forming).	Nitrogen metabolism	Energy Metabolism	4.13	0	0	603.505	0
1.7.2.2	Nitrite reductase (cytochrome; ammonia-forming).	Nitrogen metabolism	Energy Metabolism	52.32	0	0	0.869802	0
1.7.2.3	Trimethylamine-N-oxide reductase (cytochrome c).	-	-	0	0	0.18	1.65404	0
1.7.2.4	Nitrous-oxide reductase.	-	-	0	0	0	5.46188	0
1.7.2.5	Nitric-oxide reductase (cytochrome c).	-	-	0	0	0	23.391	0
1.7.2.6	Hydroxylamine dehydrogenase.	-	-	0	0	0	66.0267	0
1.7.3.3	Factor independent urate hydroxylase.	Purine metabolism;Caffeine metabolism	Nucleotide Metabolism	4.87	0	0	0	0
1.7.7.1	Ferredoxin--nitrite reductase.	Nitrogen metabolism	Energy Metabolism	0	0	0	44.4443	0
1.7.99.1	Hydroxylamine reductase.	Nitrogen metabolism	Energy Metabolism	0	0	0	54.9034	0
1.7.99.4	Nitrate reductase.	Nitrogen metabolism	Energy Metabolism	1205.59	4.31	2.43	378.37	590.079
1.8.-.-	Sulfoxide reductase catalytic subunit YedY	-	-	0	0	0	354.253	0
1.8.1.-	-	-	-	0	0	0	19.5278	0
1.8.1.12	Trypanothione-disulfide reductase.	Glutathione metabolism	-	0	0	1.56	0	0
1.8.1.14	CoA-disulfide reductase.	-	-	11.28	0	90.31	3.97941	0
1.8.1.15	Mycothione reductase.	-	-	0	0	0	1.98838	0
1.8.1.16	Glutathione amide reductase.	-	-	0	0	0	25.7684	0
1.8.1.19	Sulfide dehydrogenase.	-	-	0	0	0	105.051	533.381
1.8.1.2	Sulfite reductase (NADPH).	Sulfur metabolism	Multiple	75.32	0	1.43	232.48	0
1.8.1.4	Dihydrolipoyl dehydrogenase.	Glycolysis / Gluconeogenesis;Citrate cycle (TCA cycle);Glycine, serine and threonine metabolism;Valine, leucine and isoleucine degradation;Pyruvate metabolism;Biosynthesis of phenylpropanoids;Biosynthesis of terpenoids and steroids;Biosynthesis of alkaloids derived from shikimate pathway;Biosynthesis of alkaloids derived from ornithine, lysine and nicotinic acid;Biosynthesis of alkaloids derived …	Multiple	322.75	33.04	3222.09	707.871	946.611
1.8.1.7	Glutathione-disulfide reductase.	Glutathione metabolism	Multiple	10.24	0	67.54	260.469	0
1.8.1.8	Protein-disulfide reductase.	-	-	134.55	457.12	63.32	524.093	3778.49
1.8.1.9	Thioredoxin-disulfide reductase.	Pyrimidine metabolism;Selenocompound metabolism	Nucleotide Metabolism	285.99	81.96	849.84	603.995	0
1.8.2.-	-	-	-	0	0	0	2096.41	0
1.8.2.3	Sulfide-cytochrome-c reductase (flavocytochrome c).	-	-	0	0	0	116.817	0
1.8.2.4	Dimethyl sulfide:cytochrome c2 reductase.	-	-	0	0	0	0.499221	0
1.8.3.1	Sulfite oxidase.	Sulfur metabolism	Energy Metabolism	1.87	0	0	302.687	0
1.8.3.2	Thiol oxidase.	-	-	0	0	0	2.42542	0
1.8.4.-	ERO1-like protein beta	-	-	0	0	0	188.877	0
1.8.4.11	Peptide-methionine (S)-S-oxide reductase.	-	-	250.93	23.72	94.88	286.313	0
1.8.4.12	Peptide-methionine (R)-S-oxide reductase.	-	-	34.84	0	375.96	320.505	0
1.8.4.13	L-methionine (S)-S-oxide reductase.	Cysteine and methionine metabolism	-	7.67	0	0	0.272382	0
1.8.4.14	L-methionine (R)-S-oxide reductase.	Cysteine and methionine metabolism	-	51.73	35.14	11.93	87.9231	0
1.8.4.2	Protein-disulfide reductase (glutathione).	Glutathione metabolism	Other Aminoacid Metabolism	0	0	0	6.13667	0
1.8.4.8	Phosphoadenylyl-sulfate reductase (thioredoxin).	Sulfur metabolism	Energy Metabolism	33.61	0	1.46	309.052	0
1.8.5.1	Glutathione dehydrogenase (ascorbate).	Ascorbate and aldarate metabolism;Glutathione metabolism	Multiple	18.95	0	7.13	122.503	0
1.8.5.2	Thiosulfate dehydrogenase (quinone).	-	-	0	0	0	1.81589	0
1.8.5.3	Dimethylsulfoxide reductase.	-	-	17.15	0	0.81	5.31806	0
1.8.7.1	Sulfite reductase (ferredoxin).	Sulfur metabolism	Multiple	1.38	0	0	117.761	0
1.8.7.2	Ferredoxin:thioredoxin reductase.	-	-	0	0	0	16.1497	0
1.8.98.-	-	-	-	0	0	0	3.25898	0
1.8.98.1	CoB--CoM heterodisulfide reductase.	Methane metabolism	Cofactor and vitamins Metabolism	0	0	0	365.723	4931.02
1.8.99.-	Anaerobic dimethyl sulfoxide reductase	-	-	0	0	0	168.525	0
1.8.99.3	Hydrogensulfite reductase.	Nitrotoluene degradation	-	12.13	11.61	0	1235.91	0
1.9.3.1	Cytochrome-c oxidase.	Oxidative phosphorylation	-	351.83	0	6.58	11279.2	8108.26
1.97.1.-	-	DDT degradation;Chlorocyclohexane and chlorobenzene degradation;Bisphenol degradation;Chloroalkane and chloroalkene degradation	-	0	0	0	1208.69	0
1.97.1.10	Thyroxine 5'-deiodinase.	-	-	0	0	0	13.7729	0
1.97.1.12	Photosystem I.	-	-	0	0	0	766.419	2201.11
1.97.1.2	Pyrogallol hydroxytransferase.	Aminobenzoate degradation	-	0	0	0	3.23163	0
1.97.1.4	[Formate-C-acetyltransferase]-activating enzyme.	-	-	2.44	0	0	0.808634	0
1.97.1.9	Selenate reductase.	Selenocompound metabolism	-	0	0	0	2310.71	0
2.-.-.-	Succinoglycan biosynthesis protein ExoL	Puromycin biosynthesis;Lipopolysaccharide biosynthesis;Biosynthesis of secondary metabolites	-	0	0	0	2913.25	0
2.1.-.-	Glucans biosynthesis protein C	Microbial metabolism in diverse environments	-	0	0	0	3.75239	0
2.1.1.-	Toxin co-regulated pilus biosynthesis protein J	Ubiquinone and other terpenoid-quinone biosynthesis;Tetracycline biosynthesis;Histidine metabolism;Tyrosine metabolism;Phenylalanine metabolism;Tryptophan metabolism;Benzoxazinoid biosynthesis;Selenocompound metabolism;Biosynthesis of 12-, 14- and 16-membered macrolides;Polycyclic aromatic hydrocarbon degradation;Methane metabolism;Porphyrin and chlorophyll metabolism;Carotenoid biosynthesis;Phen…	-	0	0	0	2293.74	899.281
2.1.1.1	Nicotinamide N-methyltransferase.	Nicotinate and nicotinamide metabolism	Cofactor and vitamins Metabolism	0	0	0	0.568709	0
2.1.1.10	Homocysteine S-methyltransferase.	Cysteine and methionine metabolism;Biosynthesis of secondary metabolites	Aminoacid Metabolism	17.37	0	5.9	43.4245	0
2.1.1.100	Protein-S-isoprenylcysteine O-methyltransferase.	-	-	0	0	0	10.3834	0
2.1.1.103	Phosphoethanolamine N-methyltransferase.	Glycerophospholipid metabolism	-	0	0	0	2.73283	0
2.1.1.104	Caffeoyl-CoA O-methyltransferase.	Phenylalanine metabolism;Phenylpropanoid biosynthesis;Flavonoid biosynthesis;Stilbenoid, diarylheptanoid and gingerol biosynthesis;Biosynthesis of phenylpropanoids;Biosynthesis of alkaloids derived from shikimate pathway;Biosynthesis of secondary metabolites	Secondary Metabolites Biosynthesis	14.16	8.62	0.3	19.487	0
2.1.1.107	Uroporphyrinogen-III C-methyltransferase.	Porphyrin and chlorophyll metabolism;Biosynthesis of secondary metabolites	Cofactor and vitamins Metabolism	52.93	3.47	1.16	304.622	0
2.1.1.113	Site-specific DNA-methyltransferase (cytosine-N(4)-specific).	-	-	2.64	0	0	57.3922	0
2.1.1.125	Histone-arginine N-methyltransferase.	-	-	0	0	0	26.1043	0
2.1.1.126	[Myelin basic protein]-arginine N-methyltransferase.	-	-	0	0	0	1.3639	0
2.1.1.13	Methionine synthase.	Cysteine and methionine metabolism;Selenocompound metabolism;One carbon pool by folate;Biosynthesis of secondary metabolites	Multiple	801.75	38.57	1.12	289.302	122.052
2.1.1.130	Precorrin-2 C(20)-methyltransferase.	Porphyrin and chlorophyll metabolism	Cofactor and vitamins Metabolism	56.93	19.43	0.08	4.31793	0
2.1.1.131	Precorrin-3B C(17)-methyltransferase.	Porphyrin and chlorophyll metabolism	Cofactor and vitamins Metabolism	0	0	0.08	8.15844	0
2.1.1.132	Precorrin-6B C(5,15)-methyltransferase (decarboxylating).	Porphyrin and chlorophyll metabolism	-	0	0	0	16.0125	0
2.1.1.133	Precorrin-4 C(11)-methyltransferase.	Porphyrin and chlorophyll metabolism	Cofactor and vitamins Metabolism	0	0	0	4.74716	0
2.1.1.137	Arsenite methyltransferase.	-	-	0	0	0	435.308	1107.63
2.1.1.14	5-methyltetrahydropteroyltriglutamate--homocysteine S-methyltransferase.	Cysteine and methionine metabolism;Selenocompound metabolism;Biosynthesis of secondary metabolites	Aminoacid Metabolism	27.35	33.66	10.64	5.26728	0
2.1.1.140	(S)-coclaurine-N-methyltransferase.	Isoquinoline alkaloid biosynthesis;Biosynthesis of alkaloids derived from shikimate pathway;Biosynthesis of secondary metabolites	-	10.95	0	0	16.3284	0
2.1.1.144	Trans-aconitate 2-methyltransferase.	-	-	13.01	0	0	2.43545	0
2.1.1.148	Thymidylate synthase (FAD).	Pyrimidine metabolism;One carbon pool by folate	-	3.13	3.28	0	50.0757	0
2.1.1.151	Cobalt-factor II C(20)-methyltransferase.	Porphyrin and chlorophyll metabolism	-	0	0	0	0.807238	738.326
2.1.1.152	Precorrin-6A synthase (deacetylating).	Porphyrin and chlorophyll metabolism	-	0	0	0	6.61621	0
2.1.1.156	Glycine/sarcosine N-methyltransferase.	-	-	0	0	0	9.11188	0
2.1.1.157	Sarcosine/dimethylglycine N-methyltransferase.	-	-	0	0	0	8.77138	0
2.1.1.163	Demethylmenaquinone methyltransferase.	Ubiquinone and other terpenoid-quinone biosynthesis;Biosynthesis of secondary metabolites	-	0	0	0	284.349	0
2.1.1.164	Demethylrebeccamycin-D-glucose O-methyltransferase.	-	-	0	0	0	102.158	0
2.1.1.166	23S rRNA (uridine(2552)-2'-O)-methyltransferase.	-	-	21.79	18.03	0	397.59	0
2.1.1.17	Phosphatidylethanolamine N-methyltransferase.	Glycerophospholipid metabolism	Aminoacid Metabolism	0	0	0	15.0868	0
2.1.1.170	16S rRNA (guanine(527)-N(7))-methyltransferase.	-	-	0	0	0	153.748	0
2.1.1.171	16S rRNA (guanine(966)-N(2))-methyltransferase.	-	-	0	0	0	110.924	0
2.1.1.172	16S rRNA (guanine(1207)-N(2))-methyltransferase.	-	-	0	0	0	47.4261	0
2.1.1.173	23S rRNA (guanine(2445)-N(2))-methyltransferase.	-	-	0	0	0	101.301	0
2.1.1.174	23S rRNA (guanine(1835)-N(2))-methyltransferase.	-	-	0	0	0	36.8358	0
2.1.1.175	Tricin synthase.	-	-	0	4.36	0	0	0
2.1.1.176	16S rRNA (cytosine(967)-C(5))-methyltransferase.	-	-	0	0	0	171.229	0
2.1.1.177	23S rRNA (pseudouridine(1915)-N(3))-methyltransferase.	-	-	0	0	0	363.949	0
2.1.1.178	16S rRNA (cytosine(1407)-C(5))-methyltransferase.	-	-	0	0	0	2.52074	0
2.1.1.183	18S rRNA (adenine(1779)-N(6)/adenine(1780)-N(6))-dimethyltransferase.	-	-	0	0	0	1.66944	0
2.1.1.185	23S rRNA (guanosine(2251)-2'-O)-methyltransferase.	-	-	345	45.3	19.12	380.303	0
2.1.1.186	23S rRNA (cytidine(2498)-2'-O)-methyltransferase.	-	-	136.46	0	0.2	43.2253	0
2.1.1.187	23S rRNA (guanine(745)-N(1))-methyltransferase.	-	-	0	0	0	38.4783	0
2.1.1.189	23S rRNA (uracil(747)-C(5))-methyltransferase.	-	-	3.72	0	0	0	0
2.1.1.190	23S rRNA (uracil(1939)-C(5))-methyltransferase.	-	-	0	0	0	2.32306	0
2.1.1.191	23S rRNA (cytosine(1962)-C(5))-methyltransferase.	-	-	0	0	0	124.8	0
2.1.1.192	23S rRNA (adenine(2503)-C(2))-methyltransferase.	-	-	0	0	0	367.26	0
2.1.1.193	16S rRNA (uracil(1498)-N(3))-methyltransferase.	-	-	0	0	0	313.289	0
2.1.1.197	Malonyl-[acyl-carrier protein] O-methyltransferase.	-	-	9.34	0	0.99	65.1441	0
2.1.1.198	16S rRNA (cytidine(1402)-2'-O)-methyltransferase.	-	-	0	0	0	311.122	0
2.1.1.199	16S rRNA (cytosine(1402)-N(4))-methyltransferase.	-	-	0	0	0	268.924	0
2.1.1.2	Guanidinoacetate N-methyltransferase.	Glycine, serine and threonine metabolism;Arginine and proline metabolism	Aminoacid Metabolism	0	0	0	35.8174	0
2.1.1.200	TRNA (cytidine(32)/uridine(32)-2'-O)-methyltransferase.	-	-	0	0	0	219.285	0
2.1.1.201	2-methoxy-6-polyprenyl-1,4-benzoquinol methylase.	-	-	0	0	0	252.741	0
2.1.1.202	Multisite-specific tRNA:(cytosine-C(5))-methyltransferase.	-	-	61.09	11.72	1.89	6.27304	0
2.1.1.203	TRNA (cytosine(34)-C(5))-methyltransferase.	-	-	23.65	13.28	20.11	2.86983	0
2.1.1.205	TRNA (cytidine(32)/guanosine(34)-2'-O)-methyltransferase.	-	-	0	0	0	1.97153	0
2.1.1.206	TRNA (cytidine(56)-2'-O)-methyltransferase.	-	-	0	0	0	17.1417	0
2.1.1.207	TRNA (cytidine(34)-2'-O)-methyltransferase.	-	-	0	0	0	146.989	0
2.1.1.213	TRNA (guanine(10)-N(2))-dimethyltransferase.	-	-	0	0	0	0.655096	0
2.1.1.219	TRNA (adenine(57)-N(1)/adenine(58)-N(1))-methyltransferase.	-	-	5.8	0	0	7.95407	0
2.1.1.222	2-polyprenyl-6-hydroxyphenol methylase.	-	-	0	0	0	8.12453	0
2.1.1.223	TRNA(1)(Val) (adenine(37)-N(6))-methyltransferase.	-	-	0	0	0	3.0726	0
2.1.1.226	23S rRNA (cytidine(1920)-2'-O)-methyltransferase.	-	-	0	0	0	3.45027	0
2.1.1.227	16S rRNA (cytidine(1409)-2'-O)-methyltransferase.	-	-	0	0	0	3.45027	0
2.1.1.228	TRNA (guanine(37)-N(1))-methyltransferase.	-	-	270.16	0	0	0.746005	0
2.1.1.242	16S rRNA (guanine(1516)-N(2))-methyltransferase.	-	-	0	0	0	156.991	0
2.1.1.244	Protein N-terminal methyltransferase.	-	-	0	0	0	1.33843	0
2.1.1.245	5-methyltetrahydrosarcinapterin:corrinoid/iron-sulfur protein	-	-	24	2.98	0	0	0
2.1.1.246	[Methyl-Co(III) methanol-specific corrinoid protein]:coenzyme M	-	-	0	0	0	3.67474	0
2.1.1.247	[Methyl-Co(III) methylamine-specific corrinoid protein]:coenzyme M	-	-	0	1.99	0	0	0
2.1.1.250	[Trimethylamine--corrinoid protein] Co-methyltransferase.	-	-	0	0	0	304.713	0
2.1.1.251	Methylated-thiol--coenzyme M methyltransferase.	-	-	0	0	0	3.67474	0
2.1.1.254	Erythromycin 3''-O-methyltransferase.	-	-	0	0	0	1.08953	0
2.1.1.257	TRNA (pseudouridine(54)-N(1))-methyltransferase.	-	-	0	0	0	3.18477	0
2.1.1.258	5-methyltetrahydrofolate:corrinoid/iron-sulfur protein	-	-	0	0	0	58.8928	0
2.1.1.264	23S rRNA (guanine(2069)-N(7))-methyltransferase.	-	-	0	0	0	95.9047	0
2.1.1.266	23S rRNA (adenine(2030)-N(6))-methyltransferase.	-	-	0	0	0	34.0503	0
2.1.1.269	Dimethylsulfoniopropionate demethylase.	-	-	0	0	0	48.3606	0
2.1.1.271	Cobalt-precorrin-4 methyltransferase.	-	-	0	0	0	1.2225	0
2.1.1.280	Selenocysteine Se-methyltransferase.	-	-	0	0	0.23	0	0
2.1.1.285	Demethyldecarbamoylnovobiocin O-methyltransferase.	-	-	0	0	0	4.94845	0
2.1.1.297	Peptide chain release factor N(5)-glutamine methyltransferase.	-	-	0	0	0	121.769	0
2.1.1.298	Ribosomal protein L3 N(5)-glutamine methyltransferase.	-	-	19.27	6.41	5.9	0	0
2.1.1.31	Transferred entry: 2.1.1.221 and 2.1.1.228.	-	-	139.59	208.44	233.98	3559.49	0
2.1.1.32	Transferred entry: 2.1.1.213, 2.1.1.214, 2.1.1.215 and 2.1.1.216.	-	-	0	0	0	12.7502	0
2.1.1.33	TRNA (guanine(46)-N(7))-methyltransferase.	-	-	68.03	59.48	96.14	213.97	0
2.1.1.34	TRNA (guanosine(18)-2'-O)-methyltransferase.	-	-	0	25.5	0	113.167	0
2.1.1.35	TRNA (uracil(54)-C(5))-methyltransferase.	-	-	199.87	36.15	985.04	256.543	0
2.1.1.37	DNA (cytosine-5-)-methyltransferase.	Cysteine and methionine metabolism	Aminoacid Metabolism	790.69	38.41	17.94	78.0545	0
2.1.1.41	Sterol 24-C-methyltransferase.	Steroid biosynthesis;Biosynthesis of terpenoids and steroids;Biosynthesis of secondary metabolites	-	0	0	0	20.4409	0
2.1.1.43	Histone-lysine N-methyltransferase.	Lysine degradation	Aminoacid Metabolism	0	0	1.39	203.797	1972.11
2.1.1.44	L-histidine N(alpha)-methyltransferase.	-	-	0	0	0	57.033	0
2.1.1.45	Thymidylate synthase.	Pyrimidine metabolism;One carbon pool by folate	Multiple	87.19	85.39	207.14	479.168	0
2.1.1.48	Transferred entry: 2.1.1.181, 2.1.1.182, 2.1.1.183 and 2.1.1.184.	-	-	77.5	24.19	78.14	99.1881	0
2.1.1.5	Betaine--homocysteine S-methyltransferase.	Glycine, serine and threonine metabolism;Cysteine and methionine metabolism	Aminoacid Metabolism	0	0	0	54.7481	0
2.1.1.56	MRNA (guanine-N(7)-)-methyltransferase.	-	-	0	0	0	1.51239	0
2.1.1.61	TRNA (5-methylaminomethyl-2-thiouridylate)-methyltransferase.	-	-	27.6	0	0.11	27.3119	0
2.1.1.62	MRNA (2'-O-methyladenosine-N(6)-)-methyltransferase.	-	-	0	0	0	12.648	0
2.1.1.63	Methylated-DNA--[protein]-cysteine S-methyltransferase.	-	-	172.44	5.49	39.27	217.235	871.396
2.1.1.64	3-demethylubiquinol 3-O-methyltransferase.	Ubiquinone and other terpenoid-quinone biosynthesis;Biosynthesis of secondary metabolites	Cofactor and vitamins Metabolism	34.53	0	0.87	180.144	0
2.1.1.67	Thiopurine S-methyltransferase.	Drug metabolism - other enzymes	-	0	0	0.52	79.8864	0
2.1.1.71	Phosphatidyl-N-methylethanolamine N-methyltransferase.	Glycerophospholipid metabolism	Aminoacid Metabolism	0	0	0	1.50736	0
2.1.1.72	Site-specific DNA-methyltransferase (adenine-specific).	-	-	304.3	60.58	341.6	616.421	624.5
2.1.1.74	Methylenetetrahydrofolate--tRNA-(uracil(54)-C(5))-methyltransferase	-	-	6.71	10.37	32.26	17.6748	0
2.1.1.77	Protein-L-isoaspartate(D-aspartate) O-methyltransferase.	-	-	37.53	0	0	325.254	0
2.1.1.79	Cyclopropane-fatty-acyl-phospholipid synthase.	-	-	175.5	0	11.93	85.6491	0
2.1.1.80	Protein-glutamate O-methyltransferase.	-	-	0	0	0	185.747	0
2.1.1.86	Tetrahydromethanopterin S-methyltransferase.	Methane metabolism	Cofactor and vitamins Metabolism	0	2.91	0	1.99048	7805.2
2.1.1.95	Tocopherol O-methyltransferase.	Ubiquinone and other terpenoid-quinone biosynthesis;Biosynthesis of secondary metabolites	-	0	0	0	19.1237	0
2.1.1.98	Diphthine synthase.	-	-	0	0	0	14.8151	0
2.1.1.n11	Methylphosphotriester-DNA--[protein]-cysteine S-methyltransferase.	-	-	61.61	6.19	0.19	6.45967	1839.02
2.1.1.n8	Small RNA 2'-O-methyltransferase.	-	-	0	0	0	2.12703	0
2.1.2.1	Glycine hydroxymethyltransferase.	Glycine, serine and threonine metabolism;Cyanoamino acid metabolism;One carbon pool by folate;Methane metabolism;Biosynthesis of secondary metabolites	Multiple	490.92	302.19	676.02	726.834	0
2.1.2.10	Aminomethyltransferase.	Glycine, serine and threonine metabolism;One carbon pool by folate;Nitrogen metabolism	Multiple	184.64	47.69	1.43	568.313	0
2.1.2.11	3-methyl-2-oxobutanoate hydroxymethyltransferase.	Pantothenate and CoA biosynthesis;Biosynthesis of secondary metabolites	Cofactor and vitamins Metabolism	175.05	87.4	0.26	630.552	0
2.1.2.2	Phosphoribosylglycinamide formyltransferase.	Purine metabolism;One carbon pool by folate;Biosynthesis of secondary metabolites	Multiple	260.97	42.38	2.16	179.894	0
2.1.2.3	Phosphoribosylaminoimidazolecarboxamide formyltransferase.	Purine metabolism;One carbon pool by folate;Biosynthesis of alkaloids derived from histidine and purine;Biosynthesis of secondary metabolites	Multiple	171.61	204.97	4832.05	357.773	0
2.1.2.5	Glutamate formimidoyltransferase.	Histidine metabolism;One carbon pool by folate	Multiple	417.69	9.36	0	34.5836	0
2.1.2.9	Methionyl-tRNA formyltransferase.	One carbon pool by folate;Aminoacyl-tRNA biosynthesis	Multiple	68.49	28.16	58.34	233.819	0
2.1.3.-	7-O-carbamoyltransferase	Penicillin and cephalosporin biosynthesis;Biosynthesis of secondary metabolites	-	0	0	0	252.608	0
2.1.3.1	Methylmalonyl-CoA carboxytransferase.	Propanoate metabolism	Carbohydrate Metabolism	137.7	463.78	1.26	14.6189	0
2.1.3.10	Malonyl-S-ACP:biotin-protein carboxyltransferase.	-	-	0	0	0	5.39356	0
2.1.3.12	Decarbamoylnovobiocin carbamoyltransferase.	-	-	0	0	0	5.67635	0
2.1.3.13	Transferred entry: 6.1.2.2.	-	-	0	0	0	17.5192	0
2.1.3.14	Transferred entry: 6.1.2.2.	-	-	0	0	0	17.5192	0
2.1.3.2	Aspartate carbamoyltransferase.	Pyrimidine metabolism;Alanine, aspartate and glutamate metabolism	Multiple	315.14	140	32.41	462.848	0
2.1.3.3	Ornithine carbamoyltransferase.	Arginine and proline metabolism;Biosynthesis of secondary metabolites	Aminoacid Metabolism	533.55	142.08	747.8	254.818	0
2.1.3.9	N-acetylornithine carbamoyltransferase.	Arginine and proline metabolism	-	23.12	67.6	0	0	0
2.1.4.1	Glycine amidinotransferase.	Glycine, serine and threonine metabolism;Arginine and proline metabolism	Aminoacid Metabolism	0	0	0.22	52.8749	0
2.10.1.1	Molybdopterin molybdotransferase.	-	-	0	0	0	334.105	0
2.2.1.-	Acetolactate synthase-like protein	-	-	0	0	0	4.33047	0
2.2.1.1	Transketolase.	Pentose phosphate pathway;Carbon fixation in photosynthetic organisms;Biosynthesis of ansamycins;Biosynthesis of phenylpropanoids;Biosynthesis of alkaloids derived from shikimate pathway;Biosynthesis of secondary metabolites	Multiple	1076.03	368.21	19.62	1800.83	0
2.2.1.10	2-amino-3,7-dideoxy-D-threo-hept-6-ulosonate synthase.	-	-	174.29	0	0	12.1681	0
2.2.1.11	6-deoxy-5-ketofructose 1-phosphate synthase.	-	-	0	0	0	0.90794	0
2.2.1.2	Transaldolase.	Pentose phosphate pathway;Biosynthesis of phenylpropanoids;Biosynthesis of alkaloids derived from shikimate pathway;Biosynthesis of secondary metabolites	Carbohydrate Metabolism	975.8	13.89	1.37	205.352	0
2.2.1.5	2-hydroxy-3-oxoadipate synthase.	Glyoxylate and dicarboxylate metabolism	-	0	0	0	1.49461	0
2.2.1.6	Acetolactate synthase.	Valine, leucine and isoleucine biosynthesis;Butanoate metabolism;C5-Branched dibasic acid metabolism;Pantothenate and CoA biosynthesis;Biosynthesis of alkaloids derived from histidine and purine;Biosynthesis of secondary metabolites	Multiple	355.12	239.47	309.92	1482.66	532.434
2.2.1.61.000e+00	-	-	-	1.32	0	0.12	0	0
2.2.1.7	1-deoxy-D-xylulose-5-phosphate synthase.	Terpenoid backbone biosynthesis;Biosynthesis of terpenoids and steroids;Biosynthesis of alkaloids derived from terpenoid and polyketide;Biosynthesis of secondary metabolites	-	464.25	123.1	0.97	316.982	706.982
2.2.1.9	2-succinyl-5-enolpyruvyl-6-hydroxy-3-cyclohexene-1-carboxylic-acid	Ubiquinone and other terpenoid-quinone biosynthesis;Biosynthesis of secondary metabolites	-	57.74	8.05	22.8	3.27239	0
2.3.-.-	Puromycin N-acetyltransferase	Puromycin biosynthesis;Glycosylphosphatidylinositol(GPI)-anchor biosynthesis;Biosynthesis of secondary metabolites	-	0	0	0	88.7948	0
2.3.1.-	TAG lipase / lysophosphatidylethanolamine acyltransferase	Fatty acid biosynthesis;Tetracycline biosynthesis;Lysine degradation;Arginine and proline metabolism;Histidine metabolism;Tyrosine metabolism;Benzoate degradation;Lipopolysaccharide biosynthesis;Glycerophospholipid metabolism;Ether lipid metabolism;Glycosphingolipid biosynthesis - ganglio series;Toluene degradation;Naphthalene degradation;Aminobenzoate degradation;Ethylbenzene degradation;Butanoa…	-	0	0	0	2414.72	699.98
2.3.1.1	Amino-acid N-acetyltransferase.	Arginine and proline metabolism;Biosynthesis of alkaloids derived from ornithine, lysine and nicotinic acid;Biosynthesis of secondary metabolites	Aminoacid Metabolism	146.22	25.86	4.54	351.643	0
2.3.1.101	Formylmethanofuran--tetrahydromethanopterin N-formyltransferase.	Methane metabolism	Cofactor and vitamins Metabolism	0	0	0	603.184	0
2.3.1.108	Alpha-tubulin N-acetyltransferase.	-	-	0	0	0	0.732347	0
2.3.1.109	Arginine N-succinyltransferase.	Arginine and proline metabolism	Aminoacid Metabolism	0	0	0	166.935	0
2.3.1.111	Mycocerosate synthase.	-	-	6.98	0	3.95	0.473944	0
2.3.1.117	2,3,4,5-tetrahydropyridine-2,6-dicarboxylate N-succinyltransferase.	Lysine biosynthesis	Aminoacid Metabolism	31.54	9.79	0.96	470.804	0
2.3.1.118	N-hydroxyarylamine O-acetyltransferase.	-	-	0	0	0	0.734079	0
2.3.1.12	Dihydrolipoyllysine-residue acetyltransferase.	Glycolysis / Gluconeogenesis;Citrate cycle (TCA cycle);Pyruvate metabolism;Biosynthesis of phenylpropanoids;Biosynthesis of terpenoids and steroids;Biosynthesis of alkaloids derived from shikimate pathway;Biosynthesis of alkaloids derived from ornithine, lysine and nicotinic acid;Biosynthesis of alkaloids derived from histidine and purine;Biosynthesis of alkaloids derived from terpenoid and polyk…	Carbohydrate Metabolism	87.46	0	188.97	419.195	0
2.3.1.128	Ribosomal-protein-alanine N-acetyltransferase.	-	-	23.73	0	6.4	203.54	1537.23
2.3.1.129	Acyl-[acyl-carrier-protein]--UDP-N-acetylglucosamine O-acyltransferase.	Lipopolysaccharide biosynthesis	Glycan Biosynthesis and Metabolism	44.92	200.08	0.82	852.687	0
2.3.1.15	Glycerol-3-phosphate 1-O-acyltransferase.	Glycerolipid metabolism;Glycerophospholipid metabolism	Lipid Metabolism	34	0	0.49	53.4568	0
2.3.1.157	Glucosamine-1-phosphate N-acetyltransferase.	Amino sugar and nucleotide sugar metabolism	-	274.92	40.88	221.04	339.367	0
2.3.1.158	Phospholipid:diacylglycerol acyltransferase.	Glycerolipid metabolism	-	0	0	0	0.471908	0
2.3.1.16	Acetyl-CoA C-acyltransferase.	Fatty acid elongation in mitochondria;Fatty acid metabolism;Valine, leucine and isoleucine degradation;Benzoate degradation;alpha-Linolenic acid metabolism;Ethylbenzene degradation;Biosynthesis of unsaturated fatty acids;Biosynthesis of secondary metabolites	Multiple	44.26	2.09	3.26	1308.05	383.325
2.3.1.161	Lovastatin nonaketide synthase.	-	-	0	0	0	1.34403	0
2.3.1.168	Dihydrolipoyllysine-residue (2-methylpropanoyl)transferase.	Valine, leucine and isoleucine degradation;Biosynthesis of alkaloids derived from shikimate pathway;Biosynthesis of secondary metabolites	-	3.06	0	0	36.9679	0
2.3.1.169	CO-methylating acetyl-CoA synthase.	Methane metabolism;Carbon fixation pathways in prokaryotes	-	0	0	0	0.427119	0
2.3.1.170	6'-deoxychalcone synthase.	Flavonoid biosynthesis;Biosynthesis of secondary metabolites	-	0	0	1.47	0	0
2.3.1.174	3-oxoadipyl-CoA thiolase.	Benzoate degradation	-	0	0	0	49.1705	0
2.3.1.176	Propanoyl-CoA C-acyltransferase.	Primary bile acid biosynthesis	-	0	0	0	318.574	0
2.3.1.178	Diaminobutyrate acetyltransferase.	Glycine, serine and threonine metabolism	-	96.18	0	0	86.8055	0
2.3.1.179	Beta-ketoacyl-[acyl-carrier-protein] synthase II.	Fatty acid biosynthesis	-	304.39	458.11	8.02	1161.3	1043.25
2.3.1.18	Galactoside O-acetyltransferase.	-	-	0	0	0	6.67465	0
2.3.1.180	Beta-ketoacyl-[acyl-carrier-protein] synthase III.	Fatty acid biosynthesis	-	163.9	13.99	130.81	559.94	0
2.3.1.181	Lipoyl(octanoyl) transferase.	Lipoic acid metabolism	-	22.96	0	1.75	310.123	0
2.3.1.182	(R)-citramalate synthase.	Valine, leucine and isoleucine biosynthesis	-	0	0	0	25.4848	0
2.3.1.183	Phosphinothricin acetyltransferase.	-	-	75.02	0	5.93	22.1174	0
2.3.1.187	Acetyl-S-ACP:malonate ACP transferase.	-	-	0	0	0	1.12099	0
2.3.1.19	Phosphate butyryltransferase.	Butanoate metabolism	Carbohydrate Metabolism	0	0	0	0.964333	0
2.3.1.191	UDP-3-O-(3-hydroxymyristoyl)glucosamine N-acyltransferase.	-	-	15.94	91.98	0	1.21059	0
2.3.1.193	TRNA(Met) cytidine acetyltransferase.	-	-	21.78	0	0.1	5.70855	0
2.3.1.197	DTDP-3-amino-3,6-dideoxy-alpha-D-galactopyranose 3-N-acetyltransferase.	-	-	0	0	0	20.3655	0
2.3.1.199	Very-long-chain 3-oxoacyl-CoA synthase.	-	-	0	0	0	42.2042	0
2.3.1.20	Diacylglycerol O-acyltransferase.	Glycerolipid metabolism	Lipid Metabolism	0	0	0	151.914	0
2.3.1.201	UDP-2-acetamido-3-amino-2,3-dideoxy-glucuronate N-acetyltransferase.	-	-	0	0	0	82.5054	0
2.3.1.203	UDP-N-acetylbacillosamine N-acetyltransferase.	-	-	0	0	0	9.34317	0
2.3.1.209	DTDP-4-amino-4,6-dideoxy-D-glucose acyltransferase.	-	-	0	0	0	39.9354	0
2.3.1.21	Carnitine O-palmitoyltransferase.	Fatty acid metabolism	Lipid Metabolism	0	0	0	0.779126	0
2.3.1.22	2-acylglycerol O-acyltransferase.	Glycerolipid metabolism	-	0	0	0	5.52846	0
2.3.1.222	Phosphate propanoyltransferase.	-	-	0	0	0	14.4168	0
2.3.1.223	3-oxo-5,6-didehydrosuberyl-CoA thiolase.	-	-	0	0	0	17.8034	0
2.3.1.225	Protein S-acyltransferase.	-	-	0	0	0	59.4595	0
2.3.1.23	1-acylglycerophosphocholine O-acyltransferase.	Glycerophospholipid metabolism	-	0	0	0	2.44013	0
2.3.1.24	Sphingosine N-acyltransferase.	Sphingolipid metabolism	Lipid Metabolism	0	0	0	3.51377	0
2.3.1.28	Chloramphenicol O-acetyltransferase.	-	-	122.4	9.26	9.78	8.47799	0
2.3.1.29	Glycine C-acetyltransferase.	Glycine, serine and threonine metabolism	Aminoacid Metabolism	89.27	38.37	4.92	101.645	0
2.3.1.30	Serine O-acetyltransferase.	Cysteine and methionine metabolism;Sulfur metabolism	Multiple	275.05	69.21	92.03	455.882	0
2.3.1.31	Homoserine O-acetyltransferase.	Cysteine and methionine metabolism;Sulfur metabolism	Multiple	165.07	12.2	0.91	64.3772	0
2.3.1.35	Glutamate N-acetyltransferase.	Arginine and proline metabolism;Biosynthesis of alkaloids derived from ornithine, lysine and nicotinic acid;Biosynthesis of secondary metabolites	Aminoacid Metabolism	0	0	4.37	207.936	0
2.3.1.37	5-aminolevulinate synthase.	Glycine, serine and threonine metabolism;Porphyrin and chlorophyll metabolism	Aminoacid Metabolism	1.81	0	0	53.6143	0
2.3.1.38	[Acyl-carrier-protein] S-acetyltransferase.	-	-	0	0	0	0.445717	0
2.3.1.39	[Acyl-carrier-protein] S-malonyltransferase.	Fatty acid biosynthesis	Lipid Metabolism	40.7	113.85	5.32	793.352	0
2.3.1.4	Glucosamine-phosphate N-acetyltransferase.	Amino sugar and nucleotide sugar metabolism	Multiple	0	0	0	2.14148	0
2.3.1.40	Acyl-[acyl-carrier-protein]--phospholipid O-acyltransferase.	Glycerophospholipid metabolism	-	31.15	7.2	0.1	45.1866	0
2.3.1.41	Beta-ketoacyl-[acyl-carrier-protein] synthase I.	Fatty acid biosynthesis	Lipid Metabolism	231.76	283.62	66.19	1482	0
2.3.1.43	Phosphatidylcholine--sterol O-acyltransferase.	Glycerophospholipid metabolism	-	0	0	0	2.74489	0
2.3.1.46	Homoserine O-succinyltransferase.	Cysteine and methionine metabolism;Sulfur metabolism;Biosynthesis of secondary metabolites	Multiple	72.46	82.88	4.35	122.294	0
2.3.1.47	8-amino-7-oxononanoate synthase.	Biotin metabolism	Cofactor and vitamins Metabolism	50.91	296.96	4.59	238.733	0
2.3.1.48	Histone acetyltransferase.	-	-	0	0	0	74.305	0
2.3.1.5	Arylamine N-acetyltransferase.	Caffeine metabolism;Nitrotoluene degradation;Drug metabolism - other enzymes;Biosynthesis of secondary metabolites	-	8.26	0	0	0	0
2.3.1.50	Serine C-palmitoyltransferase.	Sphingolipid metabolism	Lipid Metabolism	0	0	0	5.41968	0
2.3.1.51	1-acylglycerol-3-phosphate O-acyltransferase.	Glycerolipid metabolism;Glycerophospholipid metabolism	Lipid Metabolism	79.91	17.87	0.11	204.138	0
2.3.1.54	Formate C-acetyltransferase.	Pyruvate metabolism;Propanoate metabolism;Butanoate metabolism	Carbohydrate Metabolism	501.91	502.8	14.63	3.03829	0
2.3.1.57	Diamine N-acetyltransferase.	Arginine and proline metabolism	Aminoacid Metabolism	37.37	0	0.43	9.41752	0
2.3.1.61	Dihydrolipoyllysine-residue succinyltransferase.	Citrate cycle (TCA cycle);Lysine degradation;Biosynthesis of phenylpropanoids;Biosynthesis of terpenoids and steroids;Biosynthesis of alkaloids derived from shikimate pathway;Biosynthesis of alkaloids derived from ornithine, lysine and nicotinic acid;Biosynthesis of alkaloids derived from histidine and purine;Biosynthesis of alkaloids derived from terpenoid and polyketide;Biosynthesis of secondar…	Multiple	62.69	0	2.06	239.259	0
2.3.1.7	Carnitine O-acetyltransferase.	-	-	2.67	0	0	1.86843	0
2.3.1.74	Naringenin-chalcone synthase.	Flavonoid biosynthesis;Biosynthesis of phenylpropanoids;Biosynthesis of secondary metabolites	Secondary Metabolites Biosynthesis	0	0	0	1.42407	0
2.3.1.75	Long-chain-alcohol O-fatty-acyltransferase.	-	-	0	0	0	46.2791	0
2.3.1.78	Heparan-alpha-glucosaminide N-acetyltransferase.	Glycosaminoglycan degradation	-	2.09	2.55	0	13.038	0
2.3.1.79	Maltose O-acetyltransferase.	-	-	371.44	57.49	19.75	140.031	0
2.3.1.8	Phosphate acetyltransferase.	Taurine and hypotaurine metabolism;Pyruvate metabolism;Propanoate metabolism;Methane metabolism;Carbon fixation pathways in prokaryotes	Multiple	378.16	274.62	328.29	68.2319	0
2.3.1.84	Alcohol O-acetyltransferase.	-	-	4.56	0	0.21	0	0
2.3.1.86	Fatty-acyl-CoA synthase.	Fatty acid biosynthesis	Lipid Metabolism	0	0	0	1.84588	0
2.3.1.88	Peptide alpha-N-acetyltransferase.	-	-	0	0	0	29.5929	0
2.3.1.89	Tetrahydrodipicolinate N-acetyltransferase.	Lysine biosynthesis	-	0	0	0	0.43673	0
2.3.1.9	Acetyl-CoA C-acetyltransferase.	Fatty acid metabolism;Synthesis and degradation of ketone bodies;Valine, leucine and isoleucine degradation;Lysine degradation;Benzoate degradation;Tryptophan metabolism;Pyruvate metabolism;Glyoxylate and dicarboxylate metabolism;Propanoate metabolism;Butanoate metabolism;Carbon fixation pathways in prokaryotes;Terpenoid backbone biosynthesis;Biosynthesis of secondary metabolites	Multiple	268.84	69.59	253.73	407.23	0
2.3.1.94	6-deoxyerythronolide-B synthase.	Biosynthesis of 12-, 14- and 16-membered macrolides;Biosynthesis of secondary metabolites	-	0	0	0.36	14.0532	0
2.3.1.97	Glycylpeptide N-tetradecanoyltransferase.	-	-	0	0	0	7.09036	0
2.3.1.n2	Phosphate acyltransferase.	-	-	32.09	27.87	28.51	1347.76	0
2.3.1.n3	Glycerol-3-phosphate acyltransferase (acyl-phosphate transferring).	-	-	57.35	0	7.09	236.678	0
2.3.1.n4	1-acyl-sn-glycerol-3-phosphate acyltransferase.	-	-	0	0	15.26	10.0859	0
2.3.1.n5	Glycerol-3-phosphate acyltransferase (acyl-[acyl-carrier-protein]-	-	-	0	0	0	3.05221	0
2.3.2.-	Penicillin-binding protein 2A	Butirosin and neomycin biosynthesis;Peptidoglycan biosynthesis;Arachidonic acid metabolism;Diterpenoid biosynthesis;Biosynthesis of terpenoids and steroids;Biosynthesis of secondary metabolites	-	0	0	0	4.16799	0
2.3.2.13	Protein-glutamine gamma-glutamyltransferase.	-	-	0	0	0	22.0486	0
2.3.2.15	Glutathione gamma-glutamylcysteinyltransferase.	-	-	0	0	0	2.54787	0
2.3.2.2	Gamma-glutamyltransferase.	Taurine and hypotaurine metabolism;Cyanoamino acid metabolism;Glutathione metabolism;Arachidonic acid metabolism	Multiple	71.42	0	0.51	366.11	0
2.3.2.3	Lysyltransferase.	-	-	149.81	0	9.34	4.55099	939.687
2.3.2.5	Glutaminyl-peptide cyclotransferase.	-	-	0	0	0	10.3506	0
2.3.2.6	Leucyltransferase.	-	-	16.33	12.17	1.7	100.02	0
2.3.2.8	Arginyltransferase.	-	-	12.36	0	0	47.0147	0
2.3.3.-	Benzylmalate synthase	Glucosinolate biosynthesis;Biosynthesis of secondary metabolites	-	0	0	0	36.5341	0
2.3.3.1	Citrate (Si)-synthase.	Citrate cycle (TCA cycle);Glyoxylate and dicarboxylate metabolism;Biosynthesis of phenylpropanoids;Biosynthesis of terpenoids and steroids;Biosynthesis of alkaloids derived from shikimate pathway;Biosynthesis of alkaloids derived from ornithine, lysine and nicotinic acid;Biosynthesis of alkaloids derived from histidine and purine;Biosynthesis of alkaloids derived from terpenoid and polyketide;Bio…	Carbohydrate Metabolism	16.06	25.3	0.5	800.581	0
2.3.3.10	Hydroxymethylglutaryl-CoA synthase.	Synthesis and degradation of ketone bodies;Valine, leucine and isoleucine degradation;Butanoate metabolism;Terpenoid backbone biosynthesis;Biosynthesis of terpenoids and steroids;Biosynthesis of alkaloids derived from terpenoid and polyketide;Biosynthesis of secondary metabolites	Multiple	11.96	0	22.02	19.3865	0
2.3.3.13	2-isopropylmalate synthase.	Valine, leucine and isoleucine biosynthesis;Pyruvate metabolism;Biosynthesis of alkaloids derived from histidine and purine;Biosynthesis of secondary metabolites	Multiple	412.67	132.15	16.96	785.385	0
2.3.3.14	Homocitrate synthase.	Lysine biosynthesis;Pyruvate metabolism	Multiple	0	0	0	1.33867	0
2.3.3.15	Sulfoacetaldehyde acetyltransferase.	Taurine and hypotaurine metabolism	Other Aminoacid Metabolism	0	0	0	173.967	0
2.3.3.16	Citrate synthase (unknown stereospecificity).	-	-	137.85	14.49	0.18	0	0
2.3.3.5	2-methylcitrate synthase.	Propanoate metabolism	Carbohydrate Metabolism	0	0	0	112.743	0
2.3.3.8	ATP citrate synthase.	Citrate cycle (TCA cycle);Carbon fixation pathways in prokaryotes;Biosynthesis of phenylpropanoids;Biosynthesis of terpenoids and steroids;Biosynthesis of alkaloids derived from shikimate pathway;Biosynthesis of alkaloids derived from ornithine, lysine and nicotinic acid;Biosynthesis of alkaloids derived from histidine and purine;Biosynthesis of alkaloids derived from terpenoid and polyketide;Bio…	Carbohydrate Metabolism	0	0	0	52.2206	0
2.3.3.9	Malate synthase.	Pyruvate metabolism;Glyoxylate and dicarboxylate metabolism	Carbohydrate Metabolism	23.07	0	0.79	225.968	0
2.4.-.-	Colanic acid/amylovoran biosynthesis glycosyltransferase	Lipopolysaccharide biosynthesis	-	0	0	0	477.546	580.931
2.4.1.-	Reversibly glycosylated polypeptide / UDP-arabinopyranose mutase	Fructose and mannose metabolism;N-Glycan biosynthesis;Mucin type O-Glycan biosynthesis;Various types of N-glycan biosynthesis;Other types of O-glycan biosynthesis;Biosynthesis of 12-, 14- and 16-membered macrolides;Butirosin and neomycin biosynthesis;Glycosaminoglycan biosynthesis - keratan sulfate;Lipopolysaccharide biosynthesis;Peptidoglycan biosynthesis;Glycerolipid metabolism;Glycosylphosphat…	-	0	0	0	432.625	4250.84
2.4.1.1	Glycogen phosphorylase.	Starch and sucrose metabolism	Carbohydrate Metabolism	408.23	403.94	2.54	56.2138	0
2.4.1.10	Levansucrase.	Starch and sucrose metabolism	Carbohydrate Metabolism	0	0	3.23	0	0
2.4.1.101	Alpha-1,3-mannosyl-glycoprotein 2-beta-N-acetylglucosaminyltransferase.	N-Glycan biosynthesis;Various types of N-glycan biosynthesis	Glycan Biosynthesis and Metabolism	0	0	0	0.874691	0
2.4.1.11	Glycogen(starch) synthase.	Starch and sucrose metabolism	Carbohydrate Metabolism	0	69.46	0	10.3324	0
2.4.1.117	Dolichyl-phosphate beta-glucosyltransferase.	N-Glycan biosynthesis	Glycan Biosynthesis and Metabolism	0	0	0	8.08203	0
2.4.1.119	Transferred entry: 2.4.99.18.	N-Glycan biosynthesis;Various types of N-glycan biosynthesis	Glycan Biosynthesis and Metabolism	0	0	0	5.51243	0
2.4.1.12	Cellulose synthase (UDP-forming).	Starch and sucrose metabolism	Carbohydrate Metabolism	18.61	8.96	12.77	101.621	410.256
2.4.1.129	Peptidoglycan glycosyltransferase.	Peptidoglycan biosynthesis	Glycan Biosynthesis and Metabolism	246.54	58.73	41.41	375.542	0
2.4.1.131	GDP-Man:Man(3)GlcNAc(2)-PP-dolichol alpha-1,2-mannosyltransferase.	N-Glycan biosynthesis;Various types of N-glycan biosynthesis	-	0	0	0	0.556479	0
2.4.1.132	GDP-Man:Man(1)GlcNAc(2)-PP-dolichol alpha-1,3-mannosyltransferase.	N-Glycan biosynthesis;Various types of N-glycan biosynthesis	Glycan Biosynthesis and Metabolism	0	0	0	2.71588	0
2.4.1.133	Xylosylprotein 4-beta-galactosyltransferase.	Glycosaminoglycan biosynthesis - chondroitin sulfate;Glycosaminoglycan biosynthesis - heparan sulfate	Glycan Biosynthesis and Metabolism	0	0	0	0.457987	0
2.4.1.14	Sucrose-phosphate synthase.	Starch and sucrose metabolism	Carbohydrate Metabolism	0	0	0	9.61845	0
2.4.1.141	N-acetylglucosaminyldiphosphodolichol N-acetylglucosaminyltransferase.	N-Glycan biosynthesis;Various types of N-glycan biosynthesis	-	0	0	0	9.4874	0
2.4.1.142	Chitobiosyldiphosphodolichol beta-mannosyltransferase.	N-Glycan biosynthesis;Various types of N-glycan biosynthesis	Glycan Biosynthesis and Metabolism	0	0	0	0.66208	0
2.4.1.143	Alpha-1,6-mannosyl-glycoprotein 2-beta-N-acetylglucosaminyltransferase.	N-Glycan biosynthesis;Various types of N-glycan biosynthesis	Glycan Biosynthesis and Metabolism	0	0	0	1.8744	0
2.4.1.144	Beta-1,4-mannosyl-glycoprotein 4-beta-N-acetylglucosaminyltransferase.	N-Glycan biosynthesis	Glycan Biosynthesis and Metabolism	0	0	0	1.71083	0
2.4.1.149	N-acetyllactosaminide beta-1,3-N-acetylglucosaminyltransferase.	Glycosaminoglycan biosynthesis - keratan sulfate;Glycosphingolipid biosynthesis - lacto and neolacto series	Glycan Biosynthesis and Metabolism	0	0	0	1.87057	0
2.4.1.15	Alpha,alpha-trehalose-phosphate synthase (UDP-forming).	Starch and sucrose metabolism	Carbohydrate Metabolism	11.33	0	0	5.33124	0
2.4.1.16	Chitin synthase.	Amino sugar and nucleotide sugar metabolism	Carbohydrate Metabolism	0	0	0	35.7903	0
2.4.1.173	Sterol 3-beta-glucosyltransferase.	-	-	0	0	0	9.88299	0
2.4.1.175	Glucuronosyl-N-acetylgalactosaminyl-proteoglycan 4-beta-N-	Glycosaminoglycan biosynthesis - chondroitin sulfate	-	36.95	22.14	70.23	7.74858	0
2.4.1.18	1,4-alpha-glucan branching enzyme.	Starch and sucrose metabolism	Carbohydrate Metabolism	504.55	277.59	3.8	87.9953	0
2.4.1.180	Lipopolysaccharide N-acetylmannosaminouronosyltransferase.	-	-	0	0	0	4.31888	0
2.4.1.182	Lipid-A-disaccharide synthase.	Lipopolysaccharide biosynthesis	Glycan Biosynthesis and Metabolism	36.2	14.26	0.32	177.07	0
2.4.1.186	Glycogenin glucosyltransferase.	-	-	0	0	0	6.93201	0
2.4.1.187	N-acetylglucosaminyldiphosphoundecaprenol N-acetyl-beta-D-	-	-	0	0	0	51.2385	0
2.4.1.19	Cyclomaltodextrin glucanotransferase.	-	-	5.85	1.47	0	0.54381	0
2.4.1.198	Phosphatidylinositol N-acetylglucosaminyltransferase.	Glycosylphosphatidylinositol(GPI)-anchor biosynthesis	-	2.04	0	82.52	1.27029	0
2.4.1.21	Starch synthase.	Starch and sucrose metabolism	Carbohydrate Metabolism	106.87	96.01	2.02	118.16	0
2.4.1.212	Hyaluronan synthase.	-	-	66.79	4.35	70.47	4.50004	0
2.4.1.213	Glucosylglycerol-phosphate synthase.	-	-	0	0	0.18	61.6948	0
2.4.1.214	Glycoprotein 3-alpha-L-fucosyltransferase.	Various types of N-glycan biosynthesis	-	0	0	0	2.10837	0
2.4.1.222	O-fucosylpeptide 3-beta-N-acetylglucosaminyltransferase.	Other types of O-glycan biosynthesis	-	0	0	0	3.9169	0
2.4.1.223	Glucuronyl-galactosyl-proteoglycan 4-alpha-N-	Glycosaminoglycan biosynthesis - heparan sulfate	-	0	0	0	1.78467	0
2.4.1.226	N-acetylgalactosaminyl-proteoglycan 3-beta-glucuronosyltransferase.	Glycosaminoglycan biosynthesis - chondroitin sulfate	-	25	0	140.7	11.7247	0
2.4.1.227	Undecaprenyldiphospho-muramoylpentapeptide beta-N-	Peptidoglycan biosynthesis	Glycan Biosynthesis and Metabolism	243.46	56.29	46.8	248.765	0
2.4.1.229	[Skp1-protein]-hydroxyproline N-acetylglucosaminyltransferase.	-	-	0	0	0	0.995241	0
2.4.1.244	N-acetyl-beta-glucosaminyl-glycoprotein 4-beta-N-	Various types of N-glycan biosynthesis	-	0	0	0	326.176	0
2.4.1.246	Mannosylfructose-phosphate synthase.	-	-	0	0	0	0.887187	0
2.4.1.25	4-alpha-glucanotransferase.	Starch and sucrose metabolism	Carbohydrate Metabolism	183.72	129.48	0.31	97.4413	5109.55
2.4.1.250	D-inositol-3-phosphate glycosyltransferase.	-	-	58.99	140.22	0.36	31.3058	593.193
2.4.1.251	GlcA-beta-(1->2)-D-Man-alpha-(1->3)-D-Glc-beta-(1->4)-D-Glc-alpha-1-	-	-	0	0	1.19	0	0
2.4.1.252	GDP-mannose:cellobiosyl-diphosphopolyprenol alpha-mannosyltransferase.	-	-	0	0	0	0.984201	0
2.4.1.255	Protein O-GlcNAc transferase.	-	-	3.92	7.67	0.37	104.248	0
2.4.1.256	Dolichyl-P-Glc:Glc(2)Man(9)GlcNAc(2)-PP-dolichol alpha-1,2-	-	-	0	0	0	1.26929	0
2.4.1.257	GDP-Man:Man(2)GlcNAc(2)-PP-dolichol alpha-1,6-mannosyltransferase.	-	-	0	0	0	2.71588	0
2.4.1.258	Dolichyl-P-Man:Man(5)GlcNAc(2)-PP-dolichol alpha-1,3-mannosyltransferase.	-	-	0	0	0	3.66487	0
2.4.1.266	Glucosyl-3-phosphoglycerate synthase.	-	-	0	0	0	65.2794	0
2.4.1.267	Dolichyl-P-Glc:Man(9)GlcNAc(2)-PP-dolichol alpha-1,3-glucosyltransferase.	-	-	0	0	0	1.68758	0
2.4.1.280	N,N'-diacetylchitobiose phosphorylase.	-	-	0	0	0	0.765759	0
2.4.1.283	2-deoxystreptamine N-acetyl-D-glucosaminyltransferase.	-	-	0	0	0	0.704116	0
2.4.1.284	2-deoxystreptamine glucosyltransferase.	-	-	0	0	0	0.704116	0
2.4.1.288	Galactofuranosylgalactofuranosylrhamnosyl-N-acetylglucosaminyl-diphospho-	-	-	0	0	0	1.31019	0
2.4.1.289	N-acetylglucosaminyl-diphospho-decaprenol L-rhamnosyltransferase.	-	-	0	0	0	28.0913	0
2.4.1.290	N,N'-diacetylbacillosaminyl-diphospho-undecaprenol alpha-1,3-N-	-	-	0	0	0	62.8842	0
2.4.1.291	N-acetylgalactosamine-N,N'-diacetylbacillosaminyl-diphospho-undecaprenol	-	-	0	0	0	4.80926	0
2.4.1.292	GalNAc-alpha-(1->4)-GalNAc-alpha-(1->3)-diNAcBac-PP-undecaprenol alpha-	-	-	0	0	0	0.252451	0
2.4.1.293	GalNAc(5)-diNAcBac-PP-undecaprenol beta-1,3-glucosyltransferase.	-	-	0	0	0	1.75203	0
2.4.1.301	2'-deamino-2'-hydroxyneamine 1-alpha-D-kanosaminyltransferase.	-	-	0	0	0	9.32802	0
2.4.1.305	UDP-Glc:alpha-D-GlcNAc-glucosaminyl-diphosphoundecaprenol beta-1,3-	-	-	0	0	0	6.54933	0
2.4.1.32	Glucomannan 4-beta-mannosyltransferase.	-	-	0	0	0	1.73353	0
2.4.1.37	Fucosylgalactoside 3-alpha-galactosyltransferase.	Glycosphingolipid biosynthesis - lacto and neolacto series	Glycan Biosynthesis and Metabolism	0	0.77	0	0	0
2.4.1.4	Amylosucrase.	Starch and sucrose metabolism	Carbohydrate Metabolism	2.23	4.12	0.22	9.54089	0
2.4.1.41	Polypeptide N-acetylgalactosaminyltransferase.	Mucin type O-Glycan biosynthesis	-	0	0	0	10.295	0
2.4.1.5	Dextransucrase.	Starch and sucrose metabolism	Carbohydrate Metabolism	6.76	0	18.08	0	0
2.4.1.52	Poly(glycerol-phosphate) alpha-glucosyltransferase.	-	-	0	0	0	2.04671	0
2.4.1.54	Undecaprenyl-phosphate mannosyltransferase.	-	-	0	0	0	70.8889	0
2.4.1.56	Lipopolysaccharide N-acetylglucosaminyltransferase.	Lipopolysaccharide biosynthesis	-	0	0	0	3.85064	0
2.4.1.57	Phosphatidylinositol alpha-mannosyltransferase.	-	-	3.97	6.8	5.36	14.2582	0
2.4.1.58	Lipopolysaccharide glucosyltransferase I.	Lipopolysaccharide biosynthesis	-	0	0	0	1.26226	0
2.4.1.64	Alpha,alpha-trehalose phosphorylase.	Starch and sucrose metabolism	Carbohydrate Metabolism	0	0	0	0.506881	0
2.4.1.69	Galactoside 2-alpha-L-fucosyltransferase.	Glycosphingolipid biosynthesis - lacto and neolacto series;Glycosphingolipid biosynthesis - globo series	Glycan Biosynthesis and Metabolism	0	6.29	0	0	0
2.4.1.7	Sucrose phosphorylase.	Starch and sucrose metabolism	Carbohydrate Metabolism	0	0	0	77.8197	0
2.4.1.8	Maltose phosphorylase.	Starch and sucrose metabolism	Carbohydrate Metabolism	0	0	0	1.23545	0
2.4.1.83	Dolichyl-phosphate beta-D-mannosyltransferase.	N-Glycan biosynthesis	Glycan Biosynthesis and Metabolism	57.85	139.17	4.97	41.7073	0
2.4.2.-	Glutamine amidotransferase / cyclase	Purine metabolism;Other types of O-glycan biosynthesis;Butirosin and neomycin biosynthesis;Biosynthesis of alkaloids derived from histidine and purine;Biosynthesis of secondary metabolites	-	0	0	0	740.331	0
2.4.2.1	Purine-nucleoside phosphorylase.	Purine metabolism;Pyrimidine metabolism;Nicotinate and nicotinamide metabolism;Biosynthesis of alkaloids derived from histidine and purine;Biosynthesis of secondary metabolites	Multiple	377.31	177.8	41.27	79.2279	0
2.4.2.10	Orotate phosphoribosyltransferase.	Pyrimidine metabolism;Drug metabolism - other enzymes	Nucleotide Metabolism	491.39	118.36	63.39	385.761	0
2.4.2.11	Transferred entry: 6.3.4.21.	Nicotinate and nicotinamide metabolism;Biosynthesis of alkaloids derived from ornithine, lysine and nicotinic acid	Cofactor and vitamins Metabolism	101.44	20.69	731.58	5.81606	0
2.4.2.12	Nicotinamide phosphoribosyltransferase.	Nicotinate and nicotinamide metabolism	Cofactor and vitamins Metabolism	1.55	0	2.27	12.1356	0
2.4.2.14	Amidophosphoribosyltransferase.	Purine metabolism;Alanine, aspartate and glutamate metabolism;Biosynthesis of secondary metabolites	Multiple	293.16	148.47	48.4	455.073	0
2.4.2.141.000e+00	-	-	-	1.65	0	0	0	0
2.4.2.17	ATP phosphoribosyltransferase.	Histidine metabolism;Biosynthesis of alkaloids derived from histidine and purine;Biosynthesis of secondary metabolites	Aminoacid Metabolism	99.6	94.85	9.5	300.567	0
2.4.2.18	Anthranilate phosphoribosyltransferase.	Phenylalanine, tyrosine and tryptophan biosynthesis;Biosynthesis of phenylpropanoids;Biosynthesis of alkaloids derived from shikimate pathway;Biosynthesis of secondary metabolites	Aminoacid Metabolism	97.02	35.6	13.58	527.895	0
2.4.2.19	Nicotinate-nucleotide diphosphorylase (carboxylating).	Nicotinate and nicotinamide metabolism;Biosynthesis of alkaloids derived from ornithine, lysine and nicotinic acid	Cofactor and vitamins Metabolism	43.64	54.01	0.24	370.861	0
2.4.2.21	Nicotinate-nucleotide--dimethylbenzimidazole phosphoribosyltransferase.	Porphyrin and chlorophyll metabolism	Cofactor and vitamins Metabolism	54.81	18.04	0.17	419.247	3821.31
2.4.2.22	Xanthine phosphoribosyltransferase.	Purine metabolism;Biosynthesis of secondary metabolites	Nucleotide Metabolism	4.03	0	433.19	42.97	0
2.4.2.28	S-methyl-5'-thioadenosine phosphorylase.	Cysteine and methionine metabolism	-	10.63	0	0	108.789	0
2.4.2.29	TRNA-guanine(34) transglycosylase.	-	-	173.17	111.26	204.53	296.516	0
2.4.2.3	Uridine phosphorylase.	Pyrimidine metabolism;Drug metabolism - other enzymes	Nucleotide Metabolism	0	0	0	18.0454	0
2.4.2.30	NAD(+) ADP-ribosyltransferase.	-	-	0.64	0	0.06	71.7739	0
2.4.2.4	Thymidine phosphorylase.	Pyrimidine metabolism;Drug metabolism - other enzymes	Nucleotide Metabolism	64.16	10.36	50.93	81.0838	0
2.4.2.43	Lipid IV(A) 4-amino-4-deoxy-L-arabinosyltransferase.	-	-	18.16	0	0.37	42.5457	0
2.4.2.44	S-methyl-5'-thioinosine phosphorylase.	-	-	2.77	0	0.55	527.006	0
2.4.2.45	Decaprenyl-phosphate phosphoribosyltransferase.	-	-	0	0	0	7.0759	0
2.4.2.48	TRNA-guanine(15) transglycosylase.	-	-	0	0	0	6.05216	0
2.4.2.52	Triphosphoribosyl-dephospho-CoA synthase.	-	-	14.63	0	7.18	0	0
2.4.2.53	Undecaprenyl-phosphate 4-deoxy-4-formamido-L-arabinose transferase.	-	-	0	0	0	59.8314	0
2.4.2.54	Beta-ribofuranosylhydroxybenzene 5'-phosphate synthase.	-	-	0	0	0	141.368	2511.98
2.4.2.7	Adenine phosphoribosyltransferase.	Purine metabolism	Nucleotide Metabolism	311.65	107.55	48.07	240.063	0
2.4.2.8	Hypoxanthine phosphoribosyltransferase.	Purine metabolism;Drug metabolism - other enzymes;Biosynthesis of secondary metabolites	Nucleotide Metabolism	240.47	29.6	79.16	175.961	0
2.4.2.9	Uracil phosphoribosyltransferase.	Pyrimidine metabolism	Nucleotide Metabolism	196.89	92.47	94.69	215.575	0
2.4.99.-	Alpha-2,3 sialyltransferase	Glycosphingolipid biosynthesis - lacto and neolacto series;Glycosphingolipid biosynthesis - globo series;Glycosphingolipid biosynthesis - ganglio series	-	0	0	0	452.922	0
2.4.99.12	Lipid IV(A) 3-deoxy-D-manno-octulosonic acid transferase.	-	-	0	0	0	109.585	0
2.4.99.13	(KDO)-lipid IV(A) 3-deoxy-D-manno-octulosonic acid transferase.	-	-	0	0	0	104.232	0
2.4.99.16	Starch synthase (maltosyl-transferring).	-	-	1.09	14.24	0.21	1.80855	0
2.4.99.17	S-adenosylmethionine:tRNA ribosyltransferase-isomerase.	-	-	84.05	90.19	16.12	235.618	0
2.4.99.18	Dolichyl-diphosphooligosaccharide--protein glycotransferase.	-	-	0	0	0	42.5904	0
2.5.-.-	-	-	-	0	0	0	11.802	0
2.5.1.-	Dimethylallyldiphosphate transferase	Ubiquinone and other terpenoid-quinone biosynthesis;Cysteine and methionine metabolism;Tryptophan metabolism;Porphyrin and chlorophyll metabolism;Terpenoid backbone biosynthesis;Carotenoid biosynthesis;Biosynthesis of terpenoids and steroids;Biosynthesis of secondary metabolites	-	0	0	0	1111.59	0
2.5.1.1	Dimethylallyltranstransferase.	Terpenoid backbone biosynthesis;Biosynthesis of terpenoids and steroids;Biosynthesis of alkaloids derived from terpenoid and polyketide;Biosynthesis of secondary metabolites	Multiple	138.98	51.94	26.08	15.5136	0
2.5.1.10	(2E,6E)-farnesyl diphosphate synthase.	Terpenoid backbone biosynthesis;Biosynthesis of terpenoids and steroids;Biosynthesis of alkaloids derived from terpenoid and polyketide;Biosynthesis of secondary metabolites	Multiple	18.07	0	26.08	110.248	0
2.5.1.101	N,N'-diacetyllegionaminate synthase.	-	-	0	0	0	49.0465	0
2.5.1.108	2-(3-amino-3-carboxypropyl)histidine synthase.	-	-	0	0	0	44.9115	0
2.5.1.15	Dihydropteroate synthase.	Folate biosynthesis;Biosynthesis of phenylpropanoids	Cofactor and vitamins Metabolism	109.77	19.24	1.81	255.074	0
2.5.1.16	Spermidine synthase.	Cysteine and methionine metabolism;Arginine and proline metabolism;beta-Alanine metabolism;Glutathione metabolism	Multiple	13.31	5.03	0	264.87	0
2.5.1.17	Cob(I)yrinic acid a,c-diamide adenosyltransferase.	Porphyrin and chlorophyll metabolism	Cofactor and vitamins Metabolism	75.13	0	0	159.689	0
2.5.1.18	Glutathione transferase.	Glutathione metabolism;Metabolism of xenobiotics by cytochrome P450;Drug metabolism - cytochrome P450	Other Aminoacid Metabolism	21.98	0	9.4	845.584	0
2.5.1.19	3-phosphoshikimate 1-carboxyvinyltransferase.	Phenylalanine, tyrosine and tryptophan biosynthesis;Biosynthesis of phenylpropanoids;Biosynthesis of alkaloids derived from shikimate pathway;Biosynthesis of secondary metabolites	Aminoacid Metabolism	94.78	28.2	116.47	374.016	0
2.5.1.21	Squalene synthase.	Steroid biosynthesis;Biosynthesis of terpenoids and steroids;Biosynthesis of alkaloids derived from terpenoid and polyketide;Biosynthesis of secondary metabolites	Multiple	0	0	0	87.2952	0
2.5.1.26	Alkylglycerone-phosphate synthase.	Ether lipid metabolism	Lipid Metabolism	3.18	1.84	0.14	22.2746	0
2.5.1.29	Geranylgeranyl diphosphate synthase.	Terpenoid backbone biosynthesis;Biosynthesis of terpenoids and steroids;Biosynthesis of alkaloids derived from terpenoid and polyketide;Biosynthesis of secondary metabolites	Multiple	18.07	0	26.08	18.9767	0
2.5.1.3	Thiamine-phosphate diphosphorylase.	Thiamine metabolism	Cofactor and vitamins Metabolism	155.01	26.16	59.89	278.176	0
2.5.1.30	Heptaprenyl diphosphate synthase.	Terpenoid backbone biosynthesis;Biosynthesis of secondary metabolites	Lipid Metabolism	60.49	36.43	4.14	17.5696	0
2.5.1.31	Ditrans,polycis-undecaprenyl-diphosphate synthase ((2E,6E)-farnesyl-	Terpenoid backbone biosynthesis;Biosynthesis of terpenoids and steroids;Biosynthesis of secondary metabolites	-	293.74	100.49	36.01	360.766	0
2.5.1.32	15-cis-phytoene synthase.	Carotenoid biosynthesis;Biosynthesis of terpenoids and steroids;Biosynthesis of secondary metabolites	Multiple	5.02	0	0.23	9.84473	0
2.5.1.39	4-hydroxybenzoate polyprenyltransferase.	Ubiquinone and other terpenoid-quinone biosynthesis;Biosynthesis of secondary metabolites	-	0	0	0	13.6659	0
2.5.1.41	Phosphoglycerol geranylgeranyltransferase.	-	-	0	3.63	0.52	22.4288	0
2.5.1.42	Geranylgeranylglycerol-phosphate geranylgeranyltransferase.	-	-	0	0	0	1.03161	0
2.5.1.44	Homospermidine synthase.	Tropane, piperidine and pyridine alkaloid biosynthesis;Biosynthesis of alkaloids derived from ornithine, lysine and nicotinic acid;Biosynthesis of secondary metabolites	-	0	0	0	0.636302	0
2.5.1.46	Deoxyhypusine synthase.	-	-	19.69	7.98	0	21.5195	0
2.5.1.47	Cysteine synthase.	Cysteine and methionine metabolism;Sulfur metabolism	Multiple	712.47	282.8	22.56	466.942	0
2.5.1.48	Cystathionine gamma-synthase.	Cysteine and methionine metabolism;Selenocompound metabolism;Sulfur metabolism;Biosynthesis of secondary metabolites	Multiple	19.56	2.31	12.81	46.5418	0
2.5.1.49	O-acetylhomoserine aminocarboxypropyltransferase.	Cysteine and methionine metabolism	Aminoacid Metabolism	71.88	0	0.81	150.949	0
2.5.1.54	3-deoxy-7-phosphoheptulonate synthase.	Phenylalanine, tyrosine and tryptophan biosynthesis;Biosynthesis of phenylpropanoids;Biosynthesis of alkaloids derived from shikimate pathway;Biosynthesis of secondary metabolites	Aminoacid Metabolism	436.25	47.99	9.72	446.973	0
2.5.1.55	3-deoxy-8-phosphooctulonate synthase.	Lipopolysaccharide biosynthesis	Glycan Biosynthesis and Metabolism	0	77.99	29.06	721.853	1653.09
2.5.1.56	N-acetylneuraminate synthase.	Amino sugar and nucleotide sugar metabolism	Carbohydrate Metabolism	0	0	0	62.7672	0
2.5.1.57	N-acylneuraminate-9-phosphate synthase.	Amino sugar and nucleotide sugar metabolism	-	0	0	0	62.7672	0
2.5.1.58	Protein farnesyltransferase.	-	-	0	0	0	3.37662	0
2.5.1.59	Protein geranylgeranyltransferase type I.	-	-	0	0	0	0.540967	0
2.5.1.6	Methionine adenosyltransferase.	Cysteine and methionine metabolism;Biosynthesis of secondary metabolites	Multiple	975.23	170.32	209.24	1655.8	0
2.5.1.60	Protein geranylgeranyltransferase type II.	-	-	0	0	0	20.2537	0
2.5.1.61	Hydroxymethylbilane synthase.	Porphyrin and chlorophyll metabolism;Biosynthesis of secondary metabolites	Cofactor and vitamins Metabolism	425.76	2.91	1.37	492.674	0
2.5.1.62	Chlorophyll synthase.	Porphyrin and chlorophyll metabolism;Biosynthesis of secondary metabolites	Cofactor and vitamins Metabolism	0	0	0	0.325488	0
2.5.1.7	UDP-N-acetylglucosamine 1-carboxyvinyltransferase.	Amino sugar and nucleotide sugar metabolism;Peptidoglycan biosynthesis	Carbohydrate Metabolism	448.55	103.91	849.7	508.14	0
2.5.1.72	Quinolinate synthase.	-	-	86.28	55.71	0.2	418.324	0
2.5.1.74	1,4-dihydroxy-2-naphthoate polyprenyltransferase.	Ubiquinone and other terpenoid-quinone biosynthesis;Biosynthesis of secondary metabolites	-	0	0	0	67.9423	0
2.5.1.75	TRNA dimethylallyltransferase.	Zeatin biosynthesis;Biosynthesis of secondary metabolites	-	78.41	0	0	0	0
2.5.1.77	7,8-didemethyl-8-hydroxy-5-deazariboflavin synthase.	-	-	0	0	0	38.1812	0
2.5.1.78	6,7-dimethyl-8-ribityllumazine synthase.	Riboflavin metabolism	-	63.64	0	0	0	0
2.5.1.8	Transferred entry: 2.5.1.75.	-	-	37.22	77.14	37.43	126.201	0
2.5.1.84	All-trans-nonaprenyl-diphosphate synthase (geranyl-diphosphate specific).	Terpenoid backbone biosynthesis;Biosynthesis of secondary metabolites	-	0	0	0	9.80598	0
2.5.1.9	Riboflavin synthase.	Riboflavin metabolism	Cofactor and vitamins Metabolism	591.27	158.85	7.18	907.345	0
2.5.1.90	All-trans-octaprenyl-diphosphate synthase.	-	-	0	0	0	250.144	0
2.5.1.93	4-hydroxybenzoate geranyltransferase.	Ubiquinone and other terpenoid-quinone biosynthesis;Biosynthesis of secondary metabolites	-	0	0	0.46	0	0
2.5.1.94	Adenosyl-chloride synthase.	-	-	0	0	0	0.687742	0
2.5.1.97	Pseudaminic acid synthase.	-	-	0	0	0	119.403	0
2.5.1.99	All-trans-phytoene synthase.	-	-	30.45	0	0.24	4.18735	0
2.6.-.-	Phosphatidylinositol glycan, class K	Glycosylphosphatidylinositol(GPI)-anchor biosynthesis;Ether lipid metabolism;Vitamin B6 metabolism	-	0	0	0	134.989	0
2.6.1.-	3-amino-5-hydroxybenzoate synthase	Cysteine and methionine metabolism;Lysine biosynthesis;Lysine degradation;Arginine and proline metabolism;Phenylalanine metabolism;Tryptophan metabolism;Phosphonate and phosphinate metabolism;Selenocompound metabolism;Butirosin and neomycin biosynthesis;Caprolactam degradation;Glucosinolate biosynthesis;Biosynthesis of secondary metabolites	-	0	0	0	265.997	0
2.6.1.1	Aspartate transaminase.	Alanine, aspartate and glutamate metabolism;Cysteine and methionine metabolism;Arginine and proline metabolism;Tyrosine metabolism;Phenylalanine metabolism;Phenylalanine, tyrosine and tryptophan biosynthesis;Novobiocin biosynthesis;Carbon fixation in photosynthetic organisms;Isoquinoline alkaloid biosynthesis;Tropane, piperidine and pyridine alkaloid biosynthesis;Biosynthesis of phenylpropanoids;…	Multiple	518.77	221.77	86.82	616.65	0
2.6.1.100	L-glutamine:2-deoxy-scyllo-inosose aminotransferase.	-	-	0	0	0	87.9849	0
2.6.1.101	L-glutamine:3-amino-2,3-dideoxy-scyllo-inosose aminotransferase.	-	-	0	0	0	94.5069	0
2.6.1.105	Lysine--8-amino-7-oxononanoate transaminase.	-	-	0	0	0.91	0	0
2.6.1.11	Acetylornithine transaminase.	Lysine biosynthesis;Arginine and proline metabolism;Biosynthesis of alkaloids derived from ornithine, lysine and nicotinic acid;Biosynthesis of secondary metabolites	Aminoacid Metabolism	179.35	109.21	23.19	651.876	0
2.6.1.16	Glutamine--fructose-6-phosphate transaminase (isomerizing).	Alanine, aspartate and glutamate metabolism;Amino sugar and nucleotide sugar metabolism	Multiple	431.96	83.03	377.51	339.71	0
2.6.1.17	Succinyldiaminopimelate transaminase.	Lysine biosynthesis	Aminoacid Metabolism	3.77	0	0	4.96529	0
2.6.1.18	Beta-alanine--pyruvate transaminase.	Valine, leucine and isoleucine degradation;beta-Alanine metabolism;Propanoate metabolism	Multiple	0	0	0	55.3058	0
2.6.1.19	4-aminobutyrate--2-oxoglutarate transaminase.	Alanine, aspartate and glutamate metabolism;beta-Alanine metabolism;Propanoate metabolism;Butanoate metabolism	Multiple	82.54	2.17	3.35	46.9234	0
2.6.1.2	Alanine transaminase.	Alanine, aspartate and glutamate metabolism;Carbon fixation in photosynthetic organisms;Biosynthesis of alkaloids derived from ornithine, lysine and nicotinic acid	Multiple	7.07	0	0	8.68471	0
2.6.1.21	D-amino-acid transaminase.	Lysine degradation;Arginine and proline metabolism;Phenylalanine metabolism;D-Arginine and D-ornithine metabolism;D-Alanine metabolism	Multiple	9.97	0	0	100.548	0
2.6.1.22	(S)-3-amino-2-methylpropionate transaminase.	Valine, leucine and isoleucine degradation	-	0	0	0	36.2666	0
2.6.1.33	DTDP-4-amino-4,6-dideoxy-D-glucose transaminase.	Polyketide sugar unit biosynthesis	-	0	0	0	6.58419	0
2.6.1.34	UDP-N-acetylbacillosamine transaminase.	-	-	0	0	0	1.61727	0
2.6.1.36	L-lysine 6-transaminase.	Lysine biosynthesis	Aminoacid Metabolism	0	0	0	3.49634	0
2.6.1.37	2-aminoethylphosphonate--pyruvate transaminase.	Phosphonate and phosphinate metabolism	Other Aminoacid Metabolism	660.23	12.16	0.58	36.3807	0
2.6.1.39	2-aminoadipate transaminase.	Lysine biosynthesis;Lysine degradation	Aminoacid Metabolism	65.68	0	16.66	24.3085	0
2.6.1.40	(R)-3-amino-2-methylpropionate--pyruvate transaminase.	-	-	0	0	0	0.631129	0
2.6.1.42	Branched-chain-amino-acid transaminase.	Valine, leucine and isoleucine degradation;Valine, leucine and isoleucine biosynthesis;Pantothenate and CoA biosynthesis;Glucosinolate biosynthesis;Biosynthesis of alkaloids derived from shikimate pathway;Biosynthesis of alkaloids derived from histidine and purine;Biosynthesis of secondary metabolites	Multiple	218.82	515.28	57.15	548.977	0
2.6.1.44	Alanine--glyoxylate transaminase.	Alanine, aspartate and glutamate metabolism;Glycine, serine and threonine metabolism	Aminoacid Metabolism	8.28	2.8	0.53	315.228	0
2.6.1.45	Serine--glyoxylate transaminase.	Glycine, serine and threonine metabolism;Methane metabolism;Biosynthesis of secondary metabolites	Aminoacid Metabolism	1.95	0	0	187.089	0
2.6.1.48	5-aminovalerate transaminase.	Lysine degradation	-	0	0	0	23.8112	0
2.6.1.5	Tyrosine transaminase.	Ubiquinone and other terpenoid-quinone biosynthesis;Cysteine and methionine metabolism;Tyrosine metabolism;Phenylalanine metabolism;Phenylalanine, tyrosine and tryptophan biosynthesis;Novobiocin biosynthesis;Isoquinoline alkaloid biosynthesis;Tropane, piperidine and pyridine alkaloid biosynthesis;Biosynthesis of phenylpropanoids;Biosynthesis of alkaloids derived from shikimate pathway;Biosynthesi…	Multiple	2.66	0	0.19	0	0
2.6.1.50	Glutamine--scyllo-inositol transaminase.	Streptomycin biosynthesis;Biosynthesis of secondary metabolites	-	0	0	0	9.63693	0
2.6.1.51	Serine--pyruvate transaminase.	Glycine, serine and threonine metabolism	Aminoacid Metabolism	1.95	0	0.53	298.968	0
2.6.1.52	Phosphoserine transaminase.	Glycine, serine and threonine metabolism;Methane metabolism;Vitamin B6 metabolism	Multiple	267.86	571.33	23.08	391.931	0
2.6.1.57	Aromatic-amino-acid transaminase.	Cysteine and methionine metabolism;Lysine biosynthesis;Tyrosine metabolism;Phenylalanine metabolism;Phenylalanine, tyrosine and tryptophan biosynthesis;Novobiocin biosynthesis;Isoquinoline alkaloid biosynthesis;Tropane, piperidine and pyridine alkaloid biosynthesis;Biosynthesis of phenylpropanoids;Biosynthesis of alkaloids derived from shikimate pathway;Biosynthesis of secondary metabolites	Multiple	0	0	0	1.31296	0
2.6.1.59	DTDP-4-amino-4,6-dideoxygalactose transaminase.	-	-	0	0	0	37.8555	0
2.6.1.62	Adenosylmethionine--8-amino-7-oxononanoate transaminase.	Biotin metabolism	Cofactor and vitamins Metabolism	71.4	2.04	0.64	187.772	0
2.6.1.63	Kynurenine--glyoxylate transaminase.	-	-	0	0	0.18	0	0
2.6.1.64	Glutamine--phenylpyruvate transaminase.	-	-	0	0	0.18	0.739322	0
2.6.1.66	Valine--pyruvate transaminase.	Valine, leucine and isoleucine biosynthesis;Biosynthesis of secondary metabolites	Aminoacid Metabolism	0	0	0	30.0042	0
2.6.1.7	Kynurenine--oxoglutarate transaminase.	Tryptophan metabolism	Aminoacid Metabolism	176.73	16.16	17.02	2.08939	0
2.6.1.76	Diaminobutyrate--2-oxoglutarate transaminase.	Glycine, serine and threonine metabolism	-	0	0	0	298.469	0
2.6.1.77	Taurine--pyruvate aminotransferase.	Taurine and hypotaurine metabolism	Other Aminoacid Metabolism	0	0	0	15.078	0
2.6.1.78	Aspartate--prephenate aminotransferase.	Biosynthesis of plant hormones	-	85.39	0	3.7	0	0
2.6.1.79	Glutamate--prephenate aminotransferase.	Biosynthesis of plant hormones	-	85.39	0	3.7	0	0
2.6.1.80	Nicotianamine aminotransferase.	-	-	0	10.52	0	0	0
2.6.1.82	Putrescine aminotransferase.	Arginine and proline metabolism	-	108.8	2.09	0.3	50.4906	0
2.6.1.83	LL-diaminopimelate aminotransferase.	Lysine biosynthesis;Biosynthesis of alkaloids derived from ornithine, lysine and nicotinic acid;Biosynthesis of secondary metabolites	-	121.95	83.77	137.87	282.686	1132.6
2.6.1.84	Arginine--pyruvate transaminase.	Arginine and proline metabolism	-	0	0	0	23.758	0
2.6.1.85	Aminodeoxychorismate synthase.	Folate biosynthesis;Biosynthesis of phenylpropanoids	-	29.07	7.67	0.35	12.6727	0
2.6.1.87	UDP-4-amino-4-deoxy-L-arabinose aminotransferase.	Amino sugar and nucleotide sugar metabolism	-	183.96	195.53	0.51	148.017	0
2.6.1.88	Methionine transaminase.	-	-	0	0	0	2.85192	0
2.6.1.9	Histidinol-phosphate transaminase.	Histidine metabolism;Tyrosine metabolism;Phenylalanine metabolism;Phenylalanine, tyrosine and tryptophan biosynthesis;Novobiocin biosynthesis;Tropane, piperidine and pyridine alkaloid biosynthesis;Biosynthesis of phenylpropanoids;Biosynthesis of alkaloids derived from ornithine, lysine and nicotinic acid;Biosynthesis of alkaloids derived from histidine and purine;Biosynthesis of secondary metabol…	Aminoacid Metabolism	151.02	157.07	37.26	648.301	0
2.6.1.90	DTDP-3-amino-3,6-dideoxy-alpha-D-galactopyranose transaminase.	-	-	0	0	0	47.8265	0
2.6.1.92	UDP-4-amino-4,6-dideoxy-N-acetyl-beta-L-altrosamine transaminase.	-	-	0	0	0	47.744	0
2.6.1.96	4-aminobutyrate--pyruvate transaminase.	-	-	3.34	0	0.61	53.4192	0
2.6.1.97	Archaeosine synthase.	-	-	0	0	0	2.01961	0
2.6.1.98	UDP-2-acetamido-2-deoxy-ribo-hexuluronate aminotransferase.	-	-	0	0	0	204.753	0
2.6.99.2	Pyridoxine 5'-phosphate synthase.	Vitamin B6 metabolism	-	199.02	45.28	0.84	284.106	0
2.6.99.4	Transferred entry: 2.3.1.234.	-	-	159.91	0	0	0	0
2.7.-.-	LAO/AO transport system kinase	Lipopolysaccharide biosynthesis;Glycosylphosphatidylinositol(GPI)-anchor biosynthesis	-	0	0	0	633.627	0
2.7.1.-	Chloramphenicol 3-O phosphotransferase	Pentose phosphate pathway;Lipopolysaccharide biosynthesis;Nicotinate and nicotinamide metabolism	-	0	0	0	580.379	948.608
2.7.1.1	Hexokinase.	Glycolysis / Gluconeogenesis;Fructose and mannose metabolism;Galactose metabolism;Starch and sucrose metabolism;Amino sugar and nucleotide sugar metabolism;Streptomycin biosynthesis;Butirosin and neomycin biosynthesis;Biosynthesis of phenylpropanoids;Biosynthesis of terpenoids and steroids;Biosynthesis of alkaloids derived from shikimate pathway;Biosynthesis of alkaloids derived from ornithine, l…	Multiple	0	4.25	0	1.37548	0
2.7.1.100	S-methyl-5-thioribose kinase.	Cysteine and methionine metabolism	-	0	0	0	11.3513	0
2.7.1.105	6-phosphofructo-2-kinase.	Fructose and mannose metabolism	Carbohydrate Metabolism	0	0	0.27	1.24685	0
2.7.1.107	Diacylglycerol kinase (ATP).	Glycerolipid metabolism;Glycerophospholipid metabolism;Phosphatidylinositol signaling system	Lipid Metabolism	25.05	20.98	84.13	162.775	0
2.7.1.11	6-phosphofructokinase.	Glycolysis / Gluconeogenesis;Pentose phosphate pathway;Fructose and mannose metabolism;Galactose metabolism;Methane metabolism;Biosynthesis of phenylpropanoids;Biosynthesis of terpenoids and steroids;Biosynthesis of alkaloids derived from shikimate pathway;Biosynthesis of alkaloids derived from ornithine, lysine and nicotinic acid;Biosynthesis of alkaloids derived from histidine and purine;Biosyn…	Carbohydrate Metabolism	1001.59	280.45	89.35	90.1909	3116.99
2.7.1.113	Deoxyguanosine kinase.	Purine metabolism	Nucleotide Metabolism	110.95	0	0	14.4113	0
2.7.1.12	Gluconokinase.	Pentose phosphate pathway;Biosynthesis of secondary metabolites	Carbohydrate Metabolism	1.45	0	19.5	6.45134	0
2.7.1.127	Inositol-trisphosphate 3-kinase.	Inositol phosphate metabolism;Phosphatidylinositol signaling system	Carbohydrate Metabolism	0	0	0	1.34629	0
2.7.1.130	Tetraacyldisaccharide 4'-kinase.	Lipopolysaccharide biosynthesis	Glycan Biosynthesis and Metabolism	49.94	38.52	0.63	368.862	0
2.7.1.137	Phosphatidylinositol 3-kinase.	Inositol phosphate metabolism;Phosphatidylinositol signaling system	Carbohydrate Metabolism	0	0	0	2.01231	0
2.7.1.148	4-(cytidine 5'-diphospho)-2-C-methyl-D-erythritol kinase.	Terpenoid backbone biosynthesis;Biosynthesis of terpenoids and steroids;Biosynthesis of alkaloids derived from terpenoid and polyketide;Biosynthesis of secondary metabolites	-	365.76	22.74	13.41	270.099	0
2.7.1.149	1-phosphatidylinositol-5-phosphate 4-kinase.	Inositol phosphate metabolism;Phosphatidylinositol signaling system	-	0	0	0	1.45041	0
2.7.1.15	Ribokinase.	Pentose phosphate pathway	Carbohydrate Metabolism	106.3	5.71	267.42	211.56	0
2.7.1.153	Phosphatidylinositol-4,5-bisphosphate 3-kinase.	Inositol phosphate metabolism;Phosphatidylinositol signaling system;mTOR signaling pathway	-	0	0	0	2.21649	0
2.7.1.154	Phosphatidylinositol-4-phosphate 3-kinase.	Inositol phosphate metabolism;Phosphatidylinositol signaling system	-	0	0	0	1.71352	0
2.7.1.156	Adenosylcobinamide kinase.	Porphyrin and chlorophyll metabolism	-	0	0	0	30.1101	0
2.7.1.16	Ribulokinase.	Pentose and glucuronate interconversions	Carbohydrate Metabolism	33.37	3.6	20.68	73.0503	0
2.7.1.161	CTP-dependent riboflavin kinase.	Riboflavin metabolism	-	0	0	0	2.27585	0
2.7.1.162	N-acetylhexosamine 1-kinase.	-	-	0	0	0	4.13887	0
2.7.1.165	Glycerate 2-kinase.	-	-	15.79	2.23	0	32.0953	0
2.7.1.166	3-deoxy-D-manno-octulosonic acid kinase.	-	-	0	0	0	14.5669	0
2.7.1.167	D-glycero-beta-D-manno-heptose-7-phosphate kinase.	-	-	26.09	0	0.45	236.09	0
2.7.1.168	D-glycero-alpha-D-manno-heptose-7-phosphate kinase.	-	-	0	0	0	21.7585	0
2.7.1.169	Pantoate kinase.	Pantothenate and CoA biosynthesis	-	0	0	0	12.504	0
2.7.1.17	Xylulokinase.	Pentose and glucuronate interconversions	Carbohydrate Metabolism	133.63	58.75	74.11	16.7123	0
2.7.1.170	Anhydro-N-acetylmuramic acid kinase.	-	-	28.96	0	0	323.258	0
2.7.1.172	Protein-ribulosamine 3-kinase.	-	-	16.34	3.39	0.24	70.143	0
2.7.1.175	Maltokinase.	-	-	15.31	2.31	0	0	0
2.7.1.178	2-dehydro-3-deoxyglucono/galactono-kinase.	-	-	0	0	0	3.86964	0
2.7.1.19	Phosphoribulokinase.	Carbon fixation in photosynthetic organisms	Energy Metabolism	7.85	0	0.95	102.571	0
2.7.1.2	Glucokinase.	Glycolysis / Gluconeogenesis;Galactose metabolism;Starch and sucrose metabolism;Amino sugar and nucleotide sugar metabolism;Streptomycin biosynthesis;Butirosin and neomycin biosynthesis;Biosynthesis of phenylpropanoids;Biosynthesis of terpenoids and steroids;Biosynthesis of alkaloids derived from shikimate pathway;Biosynthesis of alkaloids derived from ornithine, lysine and nicotinic acid;Biosynt…	Multiple	105.93	15.67	26.92	236.12	0
2.7.1.20	Adenosine kinase.	Purine metabolism	Nucleotide Metabolism	0	0	0	269.135	0
2.7.1.21	Thymidine kinase.	Pyrimidine metabolism;Drug metabolism - other enzymes	Nucleotide Metabolism	39.45	72.42	76.15	74.5683	0
2.7.1.22	Ribosylnicotinamide kinase.	Nicotinate and nicotinamide metabolism	-	5.56	0	9.07	0.499457	0
2.7.1.23	NAD(+) kinase.	Nicotinate and nicotinamide metabolism	Cofactor and vitamins Metabolism	83.09	49.94	75.63	545.184	0
2.7.1.24	Dephospho-CoA kinase.	Pantothenate and CoA biosynthesis	Cofactor and vitamins Metabolism	24.93	0	342.25	107.879	0
2.7.1.25	Adenylyl-sulfate kinase.	Purine metabolism;Sulfur metabolism	Multiple	147.72	28.82	0	229.382	0
2.7.1.26	Riboflavin kinase.	Riboflavin metabolism	Cofactor and vitamins Metabolism	223.66	27.79	52.38	282.188	0
2.7.1.28	Triokinase.	Fructose and mannose metabolism	Multiple	21.38	2.76	1.34	0.38288	0
2.7.1.29	Glycerone kinase.	Glycerolipid metabolism;Methane metabolism	Lipid Metabolism	2.64	0	1.47	0.38288	0
2.7.1.30	Glycerol kinase.	Glycerolipid metabolism	Lipid Metabolism	381.57	99.32	1035.05	145.039	908.364
2.7.1.31	Glycerate 3-kinase.	Glycine, serine and threonine metabolism;Glycerolipid metabolism;Glyoxylate and dicarboxylate metabolism;Methane metabolism	Multiple	0	0	0	9.88871	0
2.7.1.32	Choline kinase.	Glycerophospholipid metabolism	Multiple	0	0	0	1.86309	0
2.7.1.33	Pantothenate kinase.	Pantothenate and CoA biosynthesis	Cofactor and vitamins Metabolism	416.7	39.52	34.15	1299.99	0
2.7.1.35	Pyridoxal kinase.	Vitamin B6 metabolism	Cofactor and vitamins Metabolism	65.03	16.66	12.22	8.32525	0
2.7.1.36	Mevalonate kinase.	Terpenoid backbone biosynthesis;Biosynthesis of terpenoids and steroids;Biosynthesis of alkaloids derived from terpenoid and polyketide;Biosynthesis of secondary metabolites	Lipid Metabolism	4.29	0	4.25	12.8742	0
2.7.1.39	Homoserine kinase.	Glycine, serine and threonine metabolism	Aminoacid Metabolism	37.26	0	14.46	134.152	0
2.7.1.4	Fructokinase.	Fructose and mannose metabolism;Starch and sucrose metabolism;Amino sugar and nucleotide sugar metabolism	Carbohydrate Metabolism	433.78	149.39	34.82	18.2552	0
2.7.1.40	Pyruvate kinase.	Glycolysis / Gluconeogenesis;Purine metabolism;Pyruvate metabolism;Carbon fixation in photosynthetic organisms;Biosynthesis of phenylpropanoids;Biosynthesis of terpenoids and steroids;Biosynthesis of alkaloids derived from shikimate pathway;Biosynthesis of alkaloids derived from ornithine, lysine and nicotinic acid;Biosynthesis of alkaloids derived from histidine and purine;Biosynthesis of alkalo…	Multiple	225	51.79	2853.16	321.599	0
2.7.1.44	Galacturonokinase.	Amino sugar and nucleotide sugar metabolism	-	0	50.37	0	0	0
2.7.1.45	2-dehydro-3-deoxygluconokinase.	Pentose phosphate pathway;Pentose and glucuronate interconversions	Carbohydrate Metabolism	0	0	0	24.1326	0
2.7.1.48	Uridine kinase.	Pyrimidine metabolism;Drug metabolism - other enzymes	Nucleotide Metabolism	0	84.07	1275.48	74.6159	0
2.7.1.49	Hydroxymethylpyrimidine kinase.	Thiamine metabolism	-	34.37	0	25.91	201.256	0
2.7.1.5	Rhamnulokinase.	Pentose and glucuronate interconversions;Fructose and mannose metabolism	Carbohydrate Metabolism	70.66	55.98	4.59	8.72704	0
2.7.1.50	Hydroxyethylthiazole kinase.	Thiamine metabolism	Cofactor and vitamins Metabolism	61.91	0	183.69	3.53306	0
2.7.1.52	Fucokinase.	Fructose and mannose metabolism;Amino sugar and nucleotide sugar metabolism	Carbohydrate Metabolism	0	9.63	0	0	0
2.7.1.53	L-xylulokinase.	Pentose and glucuronate interconversions;Ascorbate and aldarate metabolism	Carbohydrate Metabolism	0	0	0	0.8297	0
2.7.1.55	Allose kinase.	-	-	27.3	0	0	1.33555	0
2.7.1.56	1-phosphofructokinase.	Fructose and mannose metabolism	Carbohydrate Metabolism	0	0	0	9.45044	0
2.7.1.58	2-dehydro-3-deoxygalactonokinase.	Galactose metabolism	Carbohydrate Metabolism	0	0	0	1.35492	0
2.7.1.59	N-acetylglucosamine kinase.	Amino sugar and nucleotide sugar metabolism	Multiple	9.63	2.88	7.15	147.406	0
2.7.1.6	Galactokinase.	Galactose metabolism;Amino sugar and nucleotide sugar metabolism	Carbohydrate Metabolism	417.92	278.08	117.33	30.359	0
2.7.1.60	N-acylmannosamine kinase.	Amino sugar and nucleotide sugar metabolism	Carbohydrate Metabolism	54.9	112.11	2.57	1.42915	0
2.7.1.63	Polyphosphate--glucose phosphotransferase.	Glycolysis / Gluconeogenesis;Amino sugar and nucleotide sugar metabolism;Biosynthesis of secondary metabolites	Carbohydrate Metabolism	0	0	0	1.25208	0
2.7.1.67	1-phosphatidylinositol 4-kinase.	Inositol phosphate metabolism;Phosphatidylinositol signaling system	Carbohydrate Metabolism	0	0	0	5.79875	0
2.7.1.68	1-phosphatidylinositol-4-phosphate 5-kinase.	Inositol phosphate metabolism;Phosphatidylinositol signaling system	Carbohydrate Metabolism	0	45.57	0	146.551	0
2.7.1.69	Protein-N(pi)-phosphohistidine--sugar phosphotransferase.	Glycolysis / Gluconeogenesis;Fructose and mannose metabolism;Galactose metabolism;Ascorbate and aldarate metabolism;Starch and sucrose metabolism;Amino sugar and nucleotide sugar metabolism	Carbohydrate Metabolism	1108.25	364.61	109.78	107.492	0
2.7.1.71	Shikimate kinase.	Phenylalanine, tyrosine and tryptophan biosynthesis;Biosynthesis of phenylpropanoids;Biosynthesis of alkaloids derived from shikimate pathway;Biosynthesis of secondary metabolites	Aminoacid Metabolism	136.53	43.93	19.76	446.905	0
2.7.1.73	Inosine kinase.	Purine metabolism	Nucleotide Metabolism	0	0	0	11.4377	0
2.7.1.74	Deoxycytidine kinase.	Purine metabolism;Pyrimidine metabolism	Nucleotide Metabolism	0	106.09	43.18	3.02221	0
2.7.1.76	Deoxyadenosine kinase.	Purine metabolism	Nucleotide Metabolism	0	0	43.18	5.79697	0
2.7.1.78	Polynucleotide 5'-hydroxyl-kinase.	-	-	0	0	0	0.759206	0
2.7.1.8	Glucosamine kinase.	Amino sugar and nucleotide sugar metabolism	-	0	0	0	22.8818	0
2.7.1.81	Hydroxylysine kinase.	Lysine degradation	-	0	0	0	0.839231	0
2.7.1.83	Pseudouridine kinase.	Pyrimidine metabolism	-	28.96	6	3.42	0	0
2.7.1.85	Beta-glucoside kinase.	-	-	20.94	2.96	15.62	0	0
2.7.1.90	Diphosphate--fructose-6-phosphate 1-phosphotransferase.	Fructose and mannose metabolism	Carbohydrate Metabolism	74.33	391.9	0.17	260.57	271.522
2.7.1.92	5-dehydro-2-deoxygluconokinase.	Inositol phosphate metabolism	-	0	0	0	43.5758	0
2.7.1.95	Kanamycin kinase.	-	-	24.91	0	0	0.4075	0
2.7.10.-	Tyrosine-protein kinase Etk/Wzc	-	-	0	0	0	69.6136	0
2.7.10.1	Receptor protein-tyrosine kinase.	-	-	0	0	0	77.6098	0
2.7.10.2	Non-specific protein-tyrosine kinase.	T cell receptor signaling pathway	-	3.37	0	0	4503.19	1307.09
2.7.11.-	Serine/threonine-protein kinase Stk1	-	-	0	0	0	242.815	0
2.7.11.1	Non-specific serine/threonine protein kinase.	mTOR signaling pathway	-	113.29	117.88	15.54	10205.3	7415.5
2.7.11.11	CAMP-dependent protein kinase.	mTOR signaling pathway	-	0	0	0	115.224	0
2.7.11.12	CGMP-dependent protein kinase.	-	-	0	0	0	16.3274	0
2.7.11.13	Protein kinase C.	Phosphatidylinositol signaling system	-	1.57	0	0	25.3821	0
2.7.11.16	[G-protein-coupled receptor] kinase.	-	-	0	0	0	0.900044	0
2.7.11.17	Calcium/calmodulin-dependent protein kinase.	-	-	0	1.92	0	44.9437	0
2.7.11.18	[Myosin light-chain] kinase.	-	-	0	0	0	7.64109	0
2.7.11.20	[Elongation factor 2] kinase.	-	-	0	0	0	1.69362	0
2.7.11.21	Polo kinase.	-	-	0	0	0	9.49616	0
2.7.11.22	Cyclin-dependent kinase.	-	-	0	11.89	0	150.571	0
2.7.11.24	Mitogen-activated protein kinase.	mTOR signaling pathway	-	0	16.77	0	91.9885	0
2.7.11.25	Mitogen-activated protein kinase kinase kinase.	-	-	0	0	0	6.39785	0
2.7.11.26	[Tau protein] kinase.	-	-	0	0	0	7.01697	0
2.7.11.27	[Acetyl-CoA carboxylase] kinase.	-	-	0	0	0	2.04881	0
2.7.11.30	Receptor protein serine/threonine kinase.	-	-	0	0	0	6.63482	0
2.7.11.31	[Hydroxymethylglutaryl-CoA reductase (NADPH)] kinase.	-	-	0	0	0	2.04881	0
2.7.11.32	[Pyruvate, phosphate dikinase] kinase.	-	-	0	0	54.96	0	0
2.7.11.4	[3-methyl-2-oxobutanoate dehydrogenase (acetyl-transferring)] kinase.	-	-	0	0	0	5.90601	0
2.7.11.5	[Isocitrate dehydrogenase (NADP(+))] kinase.	-	-	8.42	0	0.6	17.7428	0
2.7.11.7	[Myosin heavy-chain] kinase.	-	-	0	0	0	0.270013	0
2.7.12.1	Dual-specificity kinase.	-	-	0	0	0	28.6888	0
2.7.12.2	Mitogen-activated protein kinase kinase.	-	-	0	0	0	15.2192	0
2.7.13.3	Histidine kinase.	-	-	1648.97	211.54	135.64	3505.37	1777.17
2.7.2.-	Acetylglutamate/LysW-gamma-L-alpha-aminoadipate kinase	Lysine biosynthesis	-	0	0	0	17.5024	0
2.7.2.1	Acetate kinase.	Taurine and hypotaurine metabolism;Pyruvate metabolism;Propanoate metabolism;Methane metabolism;Carbon fixation pathways in prokaryotes	Multiple	290.76	254.43	1269.52	58.2011	0
2.7.2.11	Glutamate 5-kinase.	Arginine and proline metabolism	Aminoacid Metabolism	474.11	37.61	15.35	596.927	0
2.7.2.2	Carbamate kinase.	Purine metabolism;Arginine and proline metabolism;Nitrogen metabolism	Multiple	239.16	2.94	145.95	18.4373	0
2.7.2.3	Phosphoglycerate kinase.	Glycolysis / Gluconeogenesis;Carbon fixation in photosynthetic organisms;Biosynthesis of phenylpropanoids;Biosynthesis of terpenoids and steroids;Biosynthesis of alkaloids derived from shikimate pathway;Biosynthesis of alkaloids derived from ornithine, lysine and nicotinic acid;Biosynthesis of alkaloids derived from histidine and purine;Biosynthesis of alkaloids derived from terpenoid and polyket…	Multiple	888.25	879.3	3590.24	373.367	0
2.7.2.4	Aspartate kinase.	Glycine, serine and threonine metabolism;Cysteine and methionine metabolism;Lysine biosynthesis;Biosynthesis of alkaloids derived from ornithine, lysine and nicotinic acid;Biosynthesis of secondary metabolites	Aminoacid Metabolism	666.76	190.48	20.28	842.787	363.787
2.7.2.8	Acetylglutamate kinase.	Arginine and proline metabolism;Biosynthesis of alkaloids derived from ornithine, lysine and nicotinic acid;Biosynthesis of secondary metabolites	Aminoacid Metabolism	199.36	47.11	25.37	531.133	0
2.7.3.-	-	-	-	0	0	0	3.35363	0
2.7.3.2	Creatine kinase.	Arginine and proline metabolism	Aminoacid Metabolism	0	0	0	282.91	0
2.7.3.3	Arginine kinase.	Arginine and proline metabolism	Aminoacid Metabolism	0	0	0	801.173	0
2.7.3.9	Phosphoenolpyruvate--protein phosphotransferase.	-	-	703.08	43.87	5060.85	159.055	0
2.7.4.-	HPr kinase/phosphorylase	Drug metabolism - other enzymes	-	0	0	0	84.7321	0
2.7.4.1	Polyphosphate kinase.	Oxidative phosphorylation	-	120.12	12.92	52.76	73.6873	0
2.7.4.14	UMP/CMP kinase.	Pyrimidine metabolism	Nucleotide Metabolism	201.19	129.19	93.66	577.709	0
2.7.4.16	Thiamine-phosphate kinase.	Thiamine metabolism	Cofactor and vitamins Metabolism	199.01	55.37	0.22	538.914	0
2.7.4.21	Inositol-hexakisphosphate kinase.	-	-	0	0	0	1.02562	0
2.7.4.22	UMP kinase.	Pyrimidine metabolism	-	266.45	151.48	212.61	917.701	363.787
2.7.4.23	Ribose 1,5-bisphosphate phosphokinase.	Pentose phosphate pathway	-	0	0	0	5.52027	0
2.7.4.24	Diphosphoinositol-pentakisphosphate kinase.	-	-	0	0	0	1.02562	0
2.7.4.25	(d)CMP kinase.	-	-	83.99	0	0	29.99	0
2.7.4.26	Isopentenyl phosphate kinase.	-	-	0	0	0	3.5472	0
2.7.4.27	([Pyruvate, phosphate dikinase] phosphate) phosphotransferase.	-	-	2.84	0	0.99	0	0
2.7.4.3	Adenylate kinase.	Purine metabolism;Biosynthesis of secondary metabolites	Nucleotide Metabolism	59.54	388.94	142.02	605.201	0
2.7.4.6	Nucleoside-diphosphate kinase.	Purine metabolism;Pyrimidine metabolism;Biosynthesis of secondary metabolites	Nucleotide Metabolism	38.48	86.89	106.48	1075.14	1827.81
2.7.4.7	Phosphomethylpyrimidine kinase.	Thiamine metabolism	Cofactor and vitamins Metabolism	20.17	0	25.91	164.29	0
2.7.4.8	Guanylate kinase.	Purine metabolism	Nucleotide Metabolism	30.32	103.39	109.56	225.081	0
2.7.4.9	DTMP kinase.	Pyrimidine metabolism	Nucleotide Metabolism	17.06	0	34.11	176.621	0
2.7.6.1	Ribose-phosphate diphosphokinase.	Pentose phosphate pathway;Purine metabolism;Biosynthesis of alkaloids derived from histidine and purine;Biosynthesis of secondary metabolites	Multiple	487.94	309.24	754.17	1467.92	0
2.7.6.3	2-amino-4-hydroxy-6-hydroxymethyldihydropteridine diphosphokinase.	Folate biosynthesis	Cofactor and vitamins Metabolism	212.07	6.04	0.4	268.281	0
2.7.6.5	GTP diphosphokinase.	Purine metabolism	Nucleotide Metabolism	120.04	99.69	19.69	307.175	0
2.7.7.-	DNA primase large subunit	Amino sugar and nucleotide sugar metabolism;Lipopolysaccharide biosynthesis;Biosynthesis of siderophore group nonribosomal peptides	-	0	0	0	629.926	0
2.7.7.1	Nicotinamide-nucleotide adenylyltransferase.	Nicotinate and nicotinamide metabolism	Cofactor and vitamins Metabolism	0	0	9.27	7.32397	0
2.7.7.12	UDP-glucose--hexose-1-phosphate uridylyltransferase.	Galactose metabolism;Amino sugar and nucleotide sugar metabolism	Carbohydrate Metabolism	186.06	1.76	232.69	29.3992	0
2.7.7.13	Mannose-1-phosphate guanylyltransferase.	Fructose and mannose metabolism;Amino sugar and nucleotide sugar metabolism;Biosynthesis of secondary metabolites	Carbohydrate Metabolism	43.64	151.39	0.15	433.261	0
2.7.7.14	Ethanolamine-phosphate cytidylyltransferase.	Phosphonate and phosphinate metabolism;Glycerophospholipid metabolism	Multiple	0	0	0	17.5103	0
2.7.7.15	Choline-phosphate cytidylyltransferase.	Phosphonate and phosphinate metabolism;Glycerophospholipid metabolism	Multiple	0	0	0	3.25054	0
2.7.7.18	Nicotinate-nucleotide adenylyltransferase.	Nicotinate and nicotinamide metabolism	Cofactor and vitamins Metabolism	84.32	7.37	37.71	107.313	0
2.7.7.19	Polynucleotide adenylyltransferase.	-	-	0	0	0	343.318	0
2.7.7.2	FAD synthetase.	Riboflavin metabolism	Cofactor and vitamins Metabolism	83.84	0	52.38	327.529	0
2.7.7.23	UDP-N-acetylglucosamine diphosphorylase.	Amino sugar and nucleotide sugar metabolism	Carbohydrate Metabolism	3.39	2.05	221.04	339.367	0
2.7.7.24	Glucose-1-phosphate thymidylyltransferase.	Streptomycin biosynthesis;Polyketide sugar unit biosynthesis;Biosynthesis of secondary metabolites	Multiple	92.03	154.3	61.86	225.179	0
2.7.7.27	Glucose-1-phosphate adenylyltransferase.	Starch and sucrose metabolism;Amino sugar and nucleotide sugar metabolism	Carbohydrate Metabolism	499.84	261.34	4	150.408	0
2.7.7.3	Pantetheine-phosphate adenylyltransferase.	Pantothenate and CoA biosynthesis	Cofactor and vitamins Metabolism	372.07	23.88	82.57	184.369	0
2.7.7.33	Glucose-1-phosphate cytidylyltransferase.	Starch and sucrose metabolism;Amino sugar and nucleotide sugar metabolism	Carbohydrate Metabolism	14.42	6.75	0	160.739	0
2.7.7.38	3-deoxy-manno-octulosonate cytidylyltransferase.	Lipopolysaccharide biosynthesis	Glycan Biosynthesis and Metabolism	3.18	47.75	0.25	354.161	0
2.7.7.39	Glycerol-3-phosphate cytidylyltransferase.	Glycerophospholipid metabolism	Lipid Metabolism	108.81	12.52	27.33	14.127	0
2.7.7.4	Sulfate adenylyltransferase.	Purine metabolism;Selenocompound metabolism;Sulfur metabolism	Multiple	246.28	16.9	1.67	2534.09	2125.97
2.7.7.41	Phosphatidate cytidylyltransferase.	Glycerophospholipid metabolism;Phosphatidylinositol signaling system	Lipid Metabolism	108.44	38.83	97.08	893.467	0
2.7.7.42	[Glutamate--ammonia-ligase] adenylyltransferase.	-	-	62.61	0.95	0.55	52.7151	0
2.7.7.43	N-acylneuraminate cytidylyltransferase.	Amino sugar and nucleotide sugar metabolism	Carbohydrate Metabolism	0	12.14	0	9.04125	0
2.7.7.48	RNA-directed RNA polymerase.	Purine metabolism	Nucleotide Metabolism	0.68	0	0.91	72.5071	0
2.7.7.49	RNA-directed DNA polymerase.	-	-	1074.07	14.99	5.39	803.038	0
2.7.7.53	ATP adenylyltransferase.	Purine metabolism	Nucleotide Metabolism	0	0	0	20.7949	0
2.7.7.56	TRNA nucleotidyltransferase.	-	-	41.6	18.75	0.28	310.769	1897.22
2.7.7.58	(2,3-dihydroxybenzoyl)adenylate synthase.	Biosynthesis of siderophore group nonribosomal peptides	-	21.5	0	0.13	0	0
2.7.7.59	[Protein-PII] uridylyltransferase.	-	-	71.19	0	0.72	93.9222	0
2.7.7.6	DNA-directed RNA polymerase.	Purine metabolism;Pyrimidine metabolism	Nucleotide Metabolism	605.53	1952.15	265.57	5189.47	13612.7
2.7.7.60	2-C-methyl-D-erythritol 4-phosphate cytidylyltransferase.	Terpenoid backbone biosynthesis;Biosynthesis of terpenoids and steroids;Biosynthesis of alkaloids derived from terpenoid and polyketide;Biosynthesis of secondary metabolites	-	16.6	40.43	3.78	250.262	632.405
2.7.7.61	Citrate lyase holo-[acyl-carrier protein] synthase.	-	-	10.43	0	6.94	0	0
2.7.7.62	Adenosylcobinamide-phosphate guanylyltransferase.	Porphyrin and chlorophyll metabolism	-	0	0	0	30.1101	0
2.7.7.63	Lipoate--protein ligase.	Lipoic acid metabolism	-	36.32	13.47	18.28	0.490074	0
2.7.7.65	Diguanylate cyclase.	-	-	1144.4	524.94	97.18	1215.55	529.612
2.7.7.66	Malonate decarboxylase holo-[acyl-carrier protein] synthase.	-	-	0	0	0.34	0	0
2.7.7.68	2-phospho-L-lactate guanylyltransferase.	-	-	0	0	0	7.27131	0
2.7.7.7	DNA-directed DNA polymerase.	Purine metabolism;Pyrimidine metabolism	-	2725.84	321.11	3849.25	2090.76	1024.77
2.7.7.70	D-glycero-beta-D-manno-heptose 1-phosphate adenylyltransferase.	-	-	0	0	0.45	252.04	0
2.7.7.71	D-glycero-alpha-D-manno-heptose 1-phosphate guanylyltransferase.	-	-	0	0	0	3.0189	0
2.7.7.72	CCA tRNA nucleotidyltransferase.	-	-	33.38	30.37	254.93	158.874	0
2.7.7.73	Sulfur carrier protein ThiS adenylyltransferase.	-	-	0	0	0	686.203	0
2.7.7.74	1L-myo-inositol 1-phosphate cytidylyltransferase.	-	-	0	0	0	128.976	0
2.7.7.75	Molybdopterin adenylyltransferase.	-	-	44.99	0	0	74.1843	0
2.7.7.76	Molybdenum cofactor cytidylyltransferase.	-	-	0	0	0	0.536296	0
2.7.7.77	Molybdenum cofactor guanylyltransferase.	-	-	19.79	0	0	168.859	0
2.7.7.8	Polyribonucleotide nucleotidyltransferase.	Purine metabolism;Pyrimidine metabolism	Nucleotide Metabolism	369.62	589.1	47.56	765.026	0
2.7.7.80	Molybdopterin-synthase adenylyltransferase.	-	-	118.58	37.98	3.33	161.631	0
2.7.7.81	Pseudaminic acid cytidylyltransferase.	-	-	0	0	0	100.018	0
2.7.7.82	CMP-N,N'-diacetyllegionaminic acid synthase.	-	-	0	0	0	18.4042	0
2.7.7.84	2'-5' oligoadenylate synthase.	-	-	0	0	0	1.60889	0
2.7.7.85	Diadenylate cyclase.	-	-	0	0	0	104.33	0
2.7.7.87	L-threonylcarbamoyladenylate synthase.	-	-	0	0	0	273.047	0
2.7.7.9	UTP--glucose-1-phosphate uridylyltransferase.	Pentose and glucuronate interconversions;Galactose metabolism;Starch and sucrose metabolism;Amino sugar and nucleotide sugar metabolism;Biosynthesis of secondary metabolites	Carbohydrate Metabolism	139.14	27.11	372.97	321.377	0
2.7.7.n1	Adenosine monophosphate-protein transferase.	-	-	45.13	55.87	1.22	28.6497	0
2.7.8.-	Cardiolipin synthase	Phosphonate and phosphinate metabolism;Various types of N-glycan biosynthesis;Glycerophospholipid metabolism;Sphingolipid metabolism;Pantothenate and CoA biosynthesis	-	0	0	0	91.6673	0
2.7.8.1	Ethanolaminephosphotransferase.	Phosphonate and phosphinate metabolism;Glycerophospholipid metabolism;Ether lipid metabolism	Multiple	0	0	0	4.88382	0
2.7.8.11	CDP-diacylglycerol--inositol 3-phosphatidyltransferase.	Inositol phosphate metabolism;Glycerophospholipid metabolism;Phosphatidylinositol signaling system	Lipid Metabolism	0	0	0	11.6634	0
2.7.8.13	Phospho-N-acetylmuramoyl-pentapeptide-transferase.	Peptidoglycan biosynthesis	Glycan Biosynthesis and Metabolism	317.89	72.16	140.44	332.071	2750.09
2.7.8.15	UDP-N-acetylglucosamine--dolichyl-phosphate	N-Glycan biosynthesis	-	0	0	0	4.57574	0
2.7.8.17	UDP-N-acetylglucosamine--lysosomal-enzyme	-	-	0	0	1.26	0	0
2.7.8.2	Diacylglycerol cholinephosphotransferase.	Phosphonate and phosphinate metabolism;Glycerophospholipid metabolism;Ether lipid metabolism	Multiple	0	0	0	1.58354	0
2.7.8.20	Phosphatidylglycerol--membrane-oligosaccharide glycerophosphotransferase.	Glycerolipid metabolism	-	0	0	0	2.87104	0
2.7.8.23	Carboxyvinyl-carboxyphosphonate phosphorylmutase.	-	-	0	0	0.22	6.10719	0
2.7.8.24	Phosphatidylcholine synthase.	Glycerophospholipid metabolism	-	0	0	0	8.96064	0
2.7.8.28	2-phospho-L-lactate transferase.	-	-	0	0	0	13.1834	0
2.7.8.29	L-serine-phosphatidylethanolamine phosphatidyltransferase.	-	-	0	0	0	2.71797	0
2.7.8.31	Undecaprenyl-phosphate glucose phosphotransferase.	-	-	0	0	0	304.407	0
2.7.8.33	UDP-N-acetylglucosamine--undecaprenyl-phosphate	-	-	17.49	0	0	169.396	0
2.7.8.34	CDP-L-myo-inositol myo-inositolphosphotransferase.	-	-	0	0	0	128.976	0
2.7.8.35	UDP-N-acetylglucosamine--decaprenyl-phosphate	-	-	0	0	0	0.705717	0
2.7.8.36	Undecaprenyl phosphate N,N'-diacetylbacillosamine 1-phosphate	-	-	0	0	0	58.0937	0
2.7.8.37	Alpha-D-ribose 1-methylphosphonate 5-triphosphate synthase.	-	-	0	0	0	8.44106	0
2.7.8.38	Archaetidylserine synthase.	-	-	0	0	0	16.5303	0
2.7.8.39	Archaetidylinositol phosphate synthase.	-	-	0	0	0	29.1952	0
2.7.8.40	UDP-N-acetylgalactosamine-undecaprenyl-phosphate	-	-	0	0	0	43.5081	0
2.7.8.5	CDP-diacylglycerol--glycerol-3-phosphate 3-phosphatidyltransferase.	Glycerophospholipid metabolism	Lipid Metabolism	61.71	17.97	345.9	259.757	0
2.7.8.6	Undecaprenyl-phosphate galactose phosphotransferase.	-	-	0	0	0	15.5895	0
2.7.8.7	Holo-[acyl-carrier-protein] synthase.	Pantothenate and CoA biosynthesis	Cofactor and vitamins Metabolism	235.43	0	19	72.9806	2074.49
2.7.8.8	CDP-diacylglycerol--serine O-phosphatidyltransferase.	Glycine, serine and threonine metabolism;Glycerophospholipid metabolism	Multiple	0	0	0	552.018	0
2.7.9.1	Pyruvate, phosphate dikinase.	Pyruvate metabolism;Carbon fixation in photosynthetic organisms	Multiple	210.82	2362.11	0.48	90.2494	321.286
2.7.9.2	Pyruvate, water dikinase.	Pyruvate metabolism;Methane metabolism;Carbon fixation pathways in prokaryotes	Multiple	60.62	5.74	0.27	319.576	0
2.7.9.3	Selenide, water dikinase.	Selenocompound metabolism	Other Aminoacid Metabolism	46.8	2.85	0.4	115.607	0
2.8.1.-	TRNA 2-thiouridine synthesizing protein E	-	-	0	0	0	952.059	0
2.8.1.1	Thiosulfate sulfurtransferase.	-	-	158.34	0	0	447.364	0
2.8.1.10	Thiazole synthase.	-	-	68.6	3.56	4.5	410.398	0
2.8.1.11	Molybdopterin-synthase sulfurtransferase.	-	-	66.22	0	2.35	91.9833	0
2.8.1.12	Molybdopterin synthase.	-	-	33.04	0	0	251.068	0
2.8.1.2	3-mercaptopyruvate sulfurtransferase.	Cysteine and methionine metabolism	Aminoacid Metabolism	2.7	0	0	86.9361	0
2.8.1.4	TRNA sulfurtransferase.	-	-	42.55	6.89	4.24	67.952	0
2.8.1.6	Biotin synthase.	Biotin metabolism	Cofactor and vitamins Metabolism	22.64	10.69	0.95	313.366	0
2.8.1.7	Cysteine desulfurase.	Thiamine metabolism	-	374.06	71.36	393.16	861.003	0
2.8.1.8	Lipoyl synthase.	Lipoic acid metabolism	-	28.93	0	0.85	356.547	478.85
2.8.1.9	Molybdenum cofactor sulfurtransferase.	-	-	2.09	0	0	0	0
2.8.2.-	Heparan sulfate N-deacetylase/N-sulfotransferase NDST4	Tryptophan metabolism;Various types of N-glycan biosynthesis;Other types of O-glycan biosynthesis;Glycosaminoglycan biosynthesis - chondroitin sulfate;Glycosaminoglycan biosynthesis - keratan sulfate;Glycosaminoglycan biosynthesis - heparan sulfate;Polycyclic aromatic hydrocarbon degradation;Glucosinolate biosynthesis;Biosynthesis of secondary metabolites	-	0	0	0	10.9338	0
2.8.2.2	Alcohol sulfotransferase.	Steroid hormone biosynthesis;Sulfur metabolism	Multiple	0	0	0	2.02951	0
2.8.2.20	Protein-tyrosine sulfotransferase.	-	-	0	0	0	0.649614	0
2.8.2.21	Keratan sulfotransferase.	Glycosaminoglycan biosynthesis - keratan sulfate	-	0	0	0	1.71555	0
2.8.2.22	Aryl-sulfate sulfotransferase.	-	-	0	0	0	1.64875	0
2.8.2.23	[Heparan sulfate]-glucosamine 3-sulfotransferase 1.	Glycosaminoglycan biosynthesis - heparan sulfate	-	0	0	0	4.1402	0
2.8.2.30	[Heparan sulfate]-glucosamine 3-sulfotransferase 3.	Glycosaminoglycan biosynthesis - heparan sulfate	-	0	0	0	1.25208	0
2.8.3.-	Itaconate CoA-transferase	Naphthalene degradation;Carbon fixation pathways in prokaryotes;Biosynthesis of secondary metabolites	-	0	0	0	93.5375	0
2.8.3.10	Citrate CoA-transferase.	-	-	0	0	0	4.2014	0
2.8.3.13	Succinate--hydroxymethylglutarate CoA-transferase.	-	-	0	0	0	194.285	0
2.8.3.15	Succinyl-CoA:(R)-benzylsuccinate CoA-transferase.	Toluene degradation	-	0	0	0	47.0368	0
2.8.3.16	Formyl-CoA transferase.	-	-	351.58	2.21	0.5	118.013	0
2.8.3.17	Cinnamoyl-CoA:phenyllactate CoA-transferase.	Tropane, piperidine and pyridine alkaloid biosynthesis;Biosynthesis of alkaloids derived from ornithine, lysine and nicotinic acid	-	0	0	0	4.1469	0
2.8.3.21	L-carnitine CoA-transferase.	-	-	0	0	0.17	0	0
2.8.3.5	3-oxoacid CoA-transferase.	Synthesis and degradation of ketone bodies;Valine, leucine and isoleucine degradation;Butanoate metabolism	Multiple	201.34	0	0	183.66	0
2.8.3.6	3-oxoadipate CoA-transferase.	Benzoate degradation	Xenobiotics	0	0	0	40.4057	0
2.8.3.8	Acetate CoA-transferase.	Aminobenzoate degradation;Propanoate metabolism;Butanoate metabolism	Carbohydrate Metabolism	170.09	3.55	0.13	0.604115	0
2.8.4.1	Coenzyme-B sulfoethylthiotransferase.	Methane metabolism	Cofactor and vitamins Metabolism	0	0	0	1.08215	10465.3
2.8.4.3	TRNA-2-methylthio-N(6)-dimethylallyladenosine synthase.	-	-	185.61	73.55	0.45	0	0
2.9.1.-	TRNA 2-selenouridine synthase	-	-	0	0	0	89.5163	0
2.9.1.1	L-seryl-tRNA(Sec) selenium transferase.	Selenocompound metabolism;Aminoacyl-tRNA biosynthesis	Other Aminoacid Metabolism	78.93	0	0.15	38.9846	0
3.-.-.-	NEDD4-binding protein 2	Puromycin biosynthesis;Glycosylphosphatidylinositol(GPI)-anchor biosynthesis;Drug metabolism - other enzymes	-	0	0	0	1500.81	2540.34
3.1.-.-	CRISPR-associated endonuclease/helicase Cas3	-	-	0	0	0	2686.9	832.061
3.1.1.-	Methyl acetate hydrolase	Ascorbate and aldarate metabolism;Bisphenol degradation;Glycerophospholipid metabolism;Toluene degradation;Aminobenzoate degradation;Retinol metabolism;Tropane, piperidine and pyridine alkaloid biosynthesis	-	0	0	0	448.811	0
3.1.1.1	Carboxylesterase.	Tropane, piperidine and pyridine alkaloid biosynthesis;Drug metabolism - other enzymes;Biosynthesis of secondary metabolites	-	20.49	21.41	0.85	318.822	0
3.1.1.10	Tropinesterase.	Tropane, piperidine and pyridine alkaloid biosynthesis;Biosynthesis of secondary metabolites	-	0	0	0	1.10504	0
3.1.1.11	Pectinesterase.	Pentose and glucuronate interconversions;Starch and sucrose metabolism	Carbohydrate Metabolism	0	26.5	0.22	2.59158	0
3.1.1.14	Chlorophyllase.	Porphyrin and chlorophyll metabolism;Biosynthesis of secondary metabolites	Cofactor and vitamins Metabolism	0	0	0	76.7202	0
3.1.1.15	L-arabinonolactonase.	Ascorbate and aldarate metabolism	-	0	0	0	2.31117	0
3.1.1.17	Gluconolactonase.	Pentose phosphate pathway;Ascorbate and aldarate metabolism;Caprolactam degradation;Biosynthesis of secondary metabolites	Multiple	6.88	0	0.47	175.291	0
3.1.1.2	Arylesterase.	Bisphenol degradation	-	58.36	0	3.97	16.0785	0
3.1.1.22	Hydroxybutyrate-dimer hydrolase.	Butanoate metabolism	Carbohydrate Metabolism	1.05	0	0	1.67394	0
3.1.1.23	Acylglycerol lipase.	Glycerolipid metabolism	Lipid Metabolism	0	0	0	94.1235	0
3.1.1.24	3-oxoadipate enol-lactonase.	Benzoate degradation	Xenobiotics	0	0	0	51.8106	0
3.1.1.27	4-pyridoxolactonase.	Vitamin B6 metabolism	-	0	0	0	3.47592	0
3.1.1.28	Acylcarnitine hydrolase.	-	-	0	0	0	12.4206	0
3.1.1.29	Aminoacyl-tRNA hydrolase.	-	-	157.95	56.47	64.72	1144.97	0
3.1.1.3	Triacylglycerol lipase.	Glycerolipid metabolism	Lipid Metabolism	28.45	0	0.55	306.945	0
3.1.1.31	6-phosphogluconolactonase.	Pentose phosphate pathway;Biosynthesis of alkaloids derived from histidine and purine;Biosynthesis of secondary metabolites	Carbohydrate Metabolism	89.2	2.6	250.92	147.573	0
3.1.1.32	Phospholipase A(1).	Glycerophospholipid metabolism;alpha-Linolenic acid metabolism	Lipid Metabolism	0	0	0	44.1206	0
3.1.1.4	Phospholipase A(2).	Glycerophospholipid metabolism;Ether lipid metabolism;Arachidonic acid metabolism;Linoleic acid metabolism;alpha-Linolenic acid metabolism	Lipid Metabolism	13.28	0	0	49.7013	0
3.1.1.41	Cephalosporin-C deacetylase.	Penicillin and cephalosporin biosynthesis	Secondary Metabolites Biosynthesis	0	10.37	0	3.03797	0
3.1.1.45	Carboxymethylenebutenolidase.	Chlorocyclohexane and chlorobenzene degradation;Fluorobenzoate degradation;Toluene degradation	Xenobiotics	0	0	0	304.13	0
3.1.1.47	1-alkyl-2-acetylglycerophosphocholine esterase.	Ether lipid metabolism	Lipid Metabolism	0	0	0	76.7637	0
3.1.1.5	Lysophospholipase.	Glycerophospholipid metabolism	Lipid Metabolism	32.44	2.38	0.46	247.002	0
3.1.1.53	Sialate O-acetylesterase.	-	-	0	8.73	0.43	38.4578	0
3.1.1.56	Methylumbelliferyl-acetate deacetylase.	-	-	0	0	0	1.07818	0
3.1.1.57	2-pyrone-4,6-dicarboxylate lactonase.	Benzoate degradation;Aminobenzoate degradation	Xenobiotics	0	0	0	19.9383	0
3.1.1.61	Protein-glutamate methylesterase.	-	-	1860.22	250.52	119.34	1159.75	0
3.1.1.67	Fatty-acyl-ethyl-ester synthase.	-	-	0	0	0.14	0	0
3.1.1.7	Acetylcholinesterase.	Glycerophospholipid metabolism	Lipid Metabolism	0	0	0.14	0	0
3.1.1.72	Acetylxylan esterase.	-	-	0	5.16	0	56.7323	0
3.1.1.73	Feruloyl esterase.	-	-	2.35	9.11	0.13	18.3374	0
3.1.1.75	Poly(3-hydroxybutyrate) depolymerase.	Butanoate metabolism	-	0	0	0	1.92305	0
3.1.1.77	Acyloxyacyl hydrolase.	-	-	0	0	0	5.03277	0
3.1.1.79	Hormone-sensitive lipase.	-	-	0	0	1.42	0	0
3.1.1.8	Cholinesterase.	-	-	6.99	0	0.46	3.38398	0
3.1.1.81	Quorum-quenching N-acyl-homoserine lactonase.	-	-	0	0	0	8.70103	0
3.1.1.83	Monoterpene epsilon-lactone hydrolase.	Limonene and pinene degradation;Biosynthesis of secondary metabolites	-	23.32	0	0	4.7624	0
3.1.1.84	Cocaine esterase.	-	-	3.64	0	2.32	29.8238	0
3.1.1.85	Pimeloyl-[acyl-carrier protein] methyl ester esterase.	-	-	78.71	0	0	42.9711	0
3.1.1.86	Rhamnogalacturonan acetylesterase.	-	-	3.44	5.08	0	0	0
3.1.1.87	Fumonisin B1 esterase.	-	-	0	0	0	0.556479	0
3.1.1.89	Protein phosphatase methylesterase-1.	-	-	0	0	0	0.766704	0
3.1.1.91	2-oxo-3-(5-oxofuran-2-ylidene)propanoate lactonase.	-	-	0	0	0	17.0002	0
3.1.1.93	Mycophenolic acid acyl-glucuronide esterase.	-	-	0	0	0	4.94002	0
3.1.1.95	Aclacinomycin methylesterase.	-	-	0	0	0	23.6907	0
3.1.1.n2	Protein-S-isoprenylcysteine alpha-carbonyl methylesterase.	-	-	0	0	0	49.9584	0
3.1.11.-	Exodeoxyribonuclease VIII	-	-	0	0	0	20.7178	0
3.1.11.1	Exodeoxyribonuclease I.	-	-	0	0	0	109.786	0
3.1.11.2	Exodeoxyribonuclease III.	-	-	51.02	24.73	14.75	312.26	0
3.1.11.3	Exodeoxyribonuclease (lambda-induced).	-	-	0	0	0	7.39322	0
3.1.11.5	Exodeoxyribonuclease V.	-	-	41.57	1.19	0.34	111.885	0
3.1.11.6	Exodeoxyribonuclease VII.	-	-	352.52	19.54	345.04	250.238	0
3.1.13.-	DIS3-like exonuclease 2	-	-	0	0	0	307.951	0
3.1.13.1	Exoribonuclease II.	-	-	263.44	65.99	260.73	414.724	913.903
3.1.13.4	Poly(A)-specific ribonuclease.	-	-	0	0	0	14.8023	0
3.1.13.5	Ribonuclease D.	-	-	0	0	0	137.757	0
3.1.2.-	Acyl-coenzyme A thioesterase 13	Fatty acid biosynthesis;Benzoate degradation;alpha-Linolenic acid metabolism;Limonene and pinene degradation;Biosynthesis of unsaturated fatty acids	-	0	0	0	617.97	0
3.1.2.12	S-formylglutathione hydrolase.	Methane metabolism	Energy Metabolism	38.75	0	0	78.7233	0
3.1.2.14	Oleoyl-[acyl-carrier-protein] hydrolase.	Fatty acid biosynthesis	Lipid Metabolism	0	0	0	0.445717	0
3.1.2.15	Deleted entry.	-	-	0	0	0	33.6495	0
3.1.2.2	Palmitoyl-CoA hydrolase.	Biosynthesis of unsaturated fatty acids	-	0	0	0	9.11366	0
3.1.2.22	Palmitoyl-protein hydrolase.	Fatty acid elongation in mitochondria	-	0	0	0	18.8029	0
3.1.2.26	Bile-acid-CoA hydrolase.	Secondary bile acid biosynthesis	-	0	0	0	2.97856	0
3.1.2.27	Choloyl-CoA hydrolase.	-	-	5.38	0	0.44	0	0
3.1.2.30	(3S)-malyl-CoA thioesterase.	-	-	110.9	15.5	15.36	23.7564	0
3.1.2.4	3-hydroxyisobutyryl-CoA hydrolase.	Valine, leucine and isoleucine degradation;beta-Alanine metabolism;Propanoate metabolism	Multiple	2.2	0	0.18	49.3199	0
3.1.2.6	Hydroxyacylglutathione hydrolase.	Pyruvate metabolism	Carbohydrate Metabolism	162.8	0	2.86	1683.15	0
3.1.21.-	Fanconi-associated nuclease 1	-	-	0	0	0	331.57	0
3.1.21.1	Deoxyribonuclease I.	-	-	97.37	3.69	0.33	40.9771	0
3.1.21.2	Deoxyribonuclease IV.	-	-	60.05	9.89	6.35	22.5364	0
3.1.21.3	Type I site-specific deoxyribonuclease.	-	-	53.21	12.41	1.92	57.7658	3986.9
3.1.21.4	Type II site-specific deoxyribonuclease.	-	-	9.72	13.31	13.4	17.4012	0
3.1.21.5	Type III site-specific deoxyribonuclease.	-	-	0	0.91	16.44	2.41209	0
3.1.21.7	Deoxyribonuclease V.	-	-	17.92	0	0.59	35.2612	0
3.1.22.1	Deoxyribonuclease II.	-	-	0	0	0	1.75432	0
3.1.22.4	Crossover junction endodeoxyribonuclease.	-	-	23.5	19.22	0	323.354	0
3.1.25.-	Excinuclease Cho	-	-	0	0	0	0.405902	0
3.1.26.-	Large subunit ribosomal protein L44	-	-	0	0	0	333.77	0
3.1.26.11	Ribonuclease Z.	-	-	212.25	20.95	46.45	57.6522	0
3.1.26.12	Ribonuclease E.	-	-	0	0	0	231.127	0
3.1.26.3	Ribonuclease III.	-	-	118.04	64.22	57.2	277.721	0
3.1.26.4	Ribonuclease H.	-	-	214.18	63.05	276.43	697.977	0
3.1.26.5	Ribonuclease P.	-	-	106.46	8.07	97.87	699.465	0
3.1.26.n2	Argonaute-2.	-	-	0	0	0	10.6988	0
3.1.27.-	DNA-binding protein 7	-	-	0	0	0	27.5335	713.715
3.1.27.1	Ribonuclease T(2).	-	-	0	0	0	3.38568	0
3.1.27.3	Ribonuclease T(1).	-	-	0	0	0	6.20082	0
3.1.27.6	Enterobacter ribonuclease.	-	-	0	0	0	0.384777	0
3.1.27.9	Transferred entry: 4.6.1.16.	-	-	0	0	0	1.18556	0
3.1.3.-	Phospholysine phosphohistidine inorganic pyrophosphate phosphatase	Fructose and mannose metabolism;Ascorbate and aldarate metabolism;Butirosin and neomycin biosynthesis;Lipopolysaccharide biosynthesis;Ether lipid metabolism;Sphingolipid metabolism;Thiamine metabolism;Riboflavin metabolism;Nicotinate and nicotinamide metabolism;Biosynthesis of secondary metabolites	-	0	0	0	874.953	0
3.1.3.1	Alkaline phosphatase.	Aminobenzoate degradation;Folate biosynthesis	Multiple	56.47	3.35	0	84.1451	0
3.1.3.10	Glucose-1-phosphatase.	Glycolysis / Gluconeogenesis	Carbohydrate Metabolism	3.72	5.83	0	0.753279	0
3.1.3.11	Fructose-bisphosphatase.	Glycolysis / Gluconeogenesis;Pentose phosphate pathway;Fructose and mannose metabolism;Methane metabolism;Carbon fixation in photosynthetic organisms;Biosynthesis of phenylpropanoids;Biosynthesis of secondary metabolites	Multiple	243.58	33.16	10.93	276.11	0
3.1.3.12	Trehalose-phosphatase.	Starch and sucrose metabolism	Carbohydrate Metabolism	0	0	0	0.517391	0
3.1.3.15	Histidinol-phosphatase.	Histidine metabolism;Biosynthesis of alkaloids derived from histidine and purine;Biosynthesis of secondary metabolites	Aminoacid Metabolism	75.4	6.49	2.36	63.3303	0
3.1.3.16	Protein-serine/threonine phosphatase.	T cell receptor signaling pathway	-	27.2	17.99	47.59	730.709	1189.52
3.1.3.18	Phosphoglycolate phosphatase.	Glyoxylate and dicarboxylate metabolism	Carbohydrate Metabolism	21.29	0	1.55	384.673	0
3.1.3.2	Acid phosphatase.	Aminobenzoate degradation;Riboflavin metabolism	Multiple	22.17	0	0.41	72.5238	0
3.1.3.23	Sugar-phosphatase.	-	-	240.43	32.92	125.93	9.38337	0
3.1.3.25	Inositol-phosphate phosphatase.	Streptomycin biosynthesis;Inositol phosphate metabolism;Biosynthesis of secondary metabolites;Phosphatidylinositol signaling system	Multiple	180.24	28.24	62.88	934.74	0
3.1.3.26	4-phytase.	Inositol phosphate metabolism	Carbohydrate Metabolism	5.32	0	0.16	0.478084	0
3.1.3.27	Phosphatidylglycerophosphatase.	Glycerophospholipid metabolism	Lipid Metabolism	0	0	0	249.786	0
3.1.3.3	Phosphoserine phosphatase.	Glycine, serine and threonine metabolism;Methane metabolism	Aminoacid Metabolism	146.19	105.69	7.43	384.791	0
3.1.3.36	Phosphoinositide 5-phosphatase.	Inositol phosphate metabolism;Phosphatidylinositol signaling system	-	0	0	0	0.680105	0
3.1.3.4	Phosphatidate phosphatase.	Glycerolipid metabolism;Glycerophospholipid metabolism;Ether lipid metabolism;Sphingolipid metabolism	Lipid Metabolism	0	0	0	1.83718	0
3.1.3.41	4-nitrophenylphosphatase.	Aminobenzoate degradation	Xenobiotics	3.01	0	7.59	0	0
3.1.3.45	3-deoxy-manno-octulosonate-8-phosphatase.	Lipopolysaccharide biosynthesis	Glycan Biosynthesis and Metabolism	0	20.8	0	287.643	0
3.1.3.46	Fructose-2,6-bisphosphate 2-phosphatase.	Fructose and mannose metabolism	Carbohydrate Metabolism	0	0	0.27	1.24685	0
3.1.3.48	Protein-tyrosine-phosphatase.	-	-	20.72	23.49	74.53	433.695	0
3.1.3.5	5'-nucleotidase.	Purine metabolism;Pyrimidine metabolism;Nicotinate and nicotinamide metabolism;Biosynthesis of alkaloids derived from histidine and purine;Biosynthesis of secondary metabolites	Multiple	118.85	48.92	30.68	598.827	0
3.1.3.57	Inositol-1,4-bisphosphate 1-phosphatase.	Inositol phosphate metabolism;Phosphatidylinositol signaling system	Carbohydrate Metabolism	0	0	0	0.889729	0
3.1.3.6	3'-nucleotidase.	Purine metabolism;Pyrimidine metabolism	Nucleotide Metabolism	59.85	12.44	15.33	153.799	0
3.1.3.60	Phosphoenolpyruvate phosphatase.	-	-	0	0	0	0.727202	0
3.1.3.62	Multiple inositol-polyphosphate phosphatase.	Inositol phosphate metabolism	-	0	0	0	1.19659	0
3.1.3.68	2-deoxyglucose-6-phosphatase.	-	-	0	0	1.97	0.444228	0
3.1.3.69	Glucosylglycerol 3-phosphatase.	-	-	0	0	0	1.53724	0
3.1.3.7	3'(2'),5'-bisphosphate nucleotidase.	Sulfur metabolism	Energy Metabolism	111.85	7.61	101.59	204.819	0
3.1.3.70	Mannosyl-3-phosphoglycerate phosphatase.	Fructose and mannose metabolism	-	2.84	0	0	24.5391	0
3.1.3.71	2-phosphosulfolactate phosphatase.	Methane metabolism	-	0	0	0	5.07325	0
3.1.3.73	Adenosylcobalamin/alpha-ribazole phosphatase.	Porphyrin and chlorophyll metabolism	-	0	0	0	23.8456	0
3.1.3.74	Pyridoxal phosphatase.	Vitamin B6 metabolism	-	42.32	0	0.47	2.54136	0
3.1.3.76	Lipid-phosphate phosphatase.	-	-	0	0	0	26.0423	0
3.1.3.77	Acireductone synthase.	Cysteine and methionine metabolism	-	3.39	0	0	7.18672	0
3.1.3.78	Phosphatidylinositol-4,5-bisphosphate 4-phosphatase.	-	-	0	0	0	3.81093	0
3.1.3.8	3-phytase.	Inositol phosphate metabolism	Carbohydrate Metabolism	0	0	0	6.02526	0
3.1.3.80	2,3-bisphosphoglycerate 3-phosphatase.	-	-	0	0	0	1.19659	0
3.1.3.82	D-glycero-beta-D-manno-heptose 1,7-bisphosphate 7-phosphatase.	-	-	8.1	8.53	0	56.9305	0
3.1.3.89	5'-deoxynucleotidase.	-	-	56.24	9.35	3.56	448.197	0
3.1.3.90	Maltose 6'-phosphate phosphatase.	-	-	0	0	0	16.8511	0
3.1.3.93	L-galactose 1-phosphate phosphatase.	-	-	70.79	0	0	0	0
3.1.3.n6	Transferred entry: 3.1.3.96.	-	-	0	0	0	5.33074	0
3.1.30.-	-	-	-	0	0	0	28.1578	0
3.1.30.1	Aspergillus nuclease S(1).	-	-	0	0	0	32.1818	0
3.1.30.2	Serratia marcescens nuclease.	-	-	0	0	0	4.83005	0
3.1.31.1	Micrococcal nuclease.	-	-	0	0	0	27.9031	0
3.1.4.-	Phosphatidylglycerol phospholipase C	Ether lipid metabolism	-	0	0	0	103.787	0
3.1.4.1	Phosphodiesterase I.	-	-	0	2.27	0.32	11.7066	0
3.1.4.11	Phosphoinositide phospholipase C.	Inositol phosphate metabolism;Phosphatidylinositol signaling system	Carbohydrate Metabolism	0	0	0	1.69625	0
3.1.4.12	Sphingomyelin phosphodiesterase.	Sphingolipid metabolism	Lipid Metabolism	0	2.04	0	0.46311	0
3.1.4.14	[Acyl-carrier-protein] phosphodiesterase.	Pantothenate and CoA biosynthesis	Cofactor and vitamins Metabolism	0	0	0	18.5312	0
3.1.4.16	2',3'-cyclic-nucleotide 2'-phosphodiesterase.	Purine metabolism;Pyrimidine metabolism	Nucleotide Metabolism	384.87	278.37	1038.45	226.87	0
3.1.4.17	3',5'-cyclic-nucleotide phosphodiesterase.	Purine metabolism	Nucleotide Metabolism	13.94	9.62	0.25	63.7525	0
3.1.4.3	Phospholipase C.	Inositol phosphate metabolism;Glycerophospholipid metabolism;Ether lipid metabolism	Multiple	0	0	0	0.882668	0
3.1.4.35	3',5'-cyclic-GMP phosphodiesterase.	Purine metabolism	-	0	0	0	20.7248	0
3.1.4.4	Phospholipase D.	Glycerophospholipid metabolism;Ether lipid metabolism	Lipid Metabolism	22.22	5.75	0.38	164.544	0
3.1.4.44	Glycerophosphoinositol glycerophosphodiesterase.	-	-	0	0	0	4.92881	0
3.1.4.46	Glycerophosphodiester phosphodiesterase.	Glycerophospholipid metabolism	Lipid Metabolism	27.92	0	8.34	117.471	0
3.1.4.50	Glycosylphosphatidylinositol phospholipase D.	Glycosylphosphatidylinositol(GPI)-anchor biosynthesis	-	0	0	0	64.7895	0
3.1.4.52	Cyclic-guanylate-specific phosphodiesterase.	-	-	235.27	94.88	2.73	782.036	1009.35
3.1.4.53	3',5'-cyclic-AMP phosphodiesterase.	Purine metabolism	-	0	66.62	0	0.645562	0
3.1.4.54	N-acetylphosphatidylethanolamine-hydrolyzing phospholipase D.	-	-	2.19	0	0.41	31.4372	0
3.1.5.-	-	-	-	0	0	0	29.4846	0
3.1.5.1	DGTPase.	Purine metabolism	Nucleotide Metabolism	27.56	35.85	0.42	13.818	0
3.1.6.-	Arylsulfatase E	-	-	0	0	0	157.939	0
3.1.6.1	Arylsulfatase.	Steroid hormone biosynthesis;Sphingolipid metabolism	Multiple	9.18	0	0	294.659	0
3.1.6.12	N-acetylgalactosamine-4-sulfatase.	Glycosaminoglycan degradation	-	2.95	0	0	28.1492	0
3.1.6.13	Iduronate-2-sulfatase.	Glycosaminoglycan degradation	-	7.72	0	0	81.351	0
3.1.6.14	N-acetylglucosamine-6-sulfatase.	Glycosaminoglycan degradation	-	0	0	0	46.2535	0
3.1.6.2	Steryl-sulfatase.	Steroid hormone biosynthesis	Lipid Metabolism	0	0	0	17.4264	0
3.1.6.4	N-acetylgalactosamine-6-sulfatase.	Glycosaminoglycan degradation	-	21.73	2.53	0	170.624	0
3.1.6.6	Choline-sulfatase.	-	-	0	0	0	32.7497	0
3.1.6.8	Cerebroside-sulfatase.	Sphingolipid metabolism	Lipid Metabolism	11.91	5.49	0.13	135.192	0
3.1.7.2	Guanosine-3',5'-bis(diphosphate) 3'-diphosphatase.	Purine metabolism	Nucleotide Metabolism	31.38	11.29	1.18	181.858	0
3.1.8.1	Aryldialkylphosphatase.	Aminobenzoate degradation	Xenobiotics	7.01	0	0.24	0.70652	0
3.1.8.2	Diisopropyl-fluorophosphatase.	-	-	0	0	0	0.998442	0
3.10.1.1	N-sulfoglucosamine sulfohydrolase.	Glycosaminoglycan degradation	-	0	0	0	62.6537	0
3.11.1.1	Phosphonoacetaldehyde hydrolase.	Phosphonate and phosphinate metabolism	Other Aminoacid Metabolism	8.25	0	1057.65	112.622	0
3.11.1.2	Phosphonoacetate hydrolase.	Phosphonate and phosphinate metabolism	-	0	0	0	5.9821	0
3.11.1.3	Phosphonopyruvate hydrolase.	-	-	0	0	0	2.09101	0
3.13.1.1	UDP-sulfoquinovose synthase.	Amino sugar and nucleotide sugar metabolism;Glycerolipid metabolism	-	0	0	0.17	2.09525	0
3.13.1.3	2'-hydroxybiphenyl-2-sulfinate desulfinase.	-	-	0	0	0	1.17619	0
3.2.-.-	Pseudouridine-5'-phosphate glycosidase / pseudouridine kinase	Glycosaminoglycan degradation	-	0	0	0	421.001	2417.42
3.2.1.-	Endo-1,3-1,4-beta-glycanase ExoK	Ascorbate and aldarate metabolism;Ubiquinone and other terpenoid-quinone biosynthesis;Amino sugar and nucleotide sugar metabolism;Glycosaminoglycan degradation	-	0	0	0	1503.11	0
3.2.1.1	Alpha-amylase.	Starch and sucrose metabolism	Carbohydrate Metabolism	623.72	383.01	42.07	73.7382	0
3.2.1.10	Oligo-1,6-glucosidase.	Starch and sucrose metabolism	Carbohydrate Metabolism	7.87	0	0	2.0279	0
3.2.1.101	Mannan endo-1,6-alpha-mannosidase.	-	-	0	0	0	1.37111	0
3.2.1.106	Mannosyl-oligosaccharide glucosidase.	N-Glycan biosynthesis	-	0	0	0	1.47021	0
3.2.1.108	Lactase.	Galactose metabolism	-	0	0	1.35	0.555981	0
3.2.1.113	Mannosyl-oligosaccharide 1,2-alpha-mannosidase.	N-Glycan biosynthesis;Various types of N-glycan biosynthesis	Glycan Biosynthesis and Metabolism	0	0	0	1.61418	0
3.2.1.122	Maltose-6'-phosphate glucosidase.	Starch and sucrose metabolism	Carbohydrate Metabolism	19.14	0	9.37	0	0
3.2.1.123	Endoglycosylceramidase.	-	-	3.05	0	0	1.90211	0
3.2.1.131	Xylan alpha-1,2-glucuronosidase.	-	-	29.56	19.41	0.19	2.76553	0
3.2.1.133	Glucan 1,4-alpha-maltohydrolase.	-	-	0	0	0	6.41736	0
3.2.1.135	Neopullulanase.	-	-	0	0	0	5.68796	0
3.2.1.136	Glucuronoarabinoxylan endo-1,4-beta-xylanase.	-	-	0	0	0	0.811805	0
3.2.1.14	Chitinase.	Amino sugar and nucleotide sugar metabolism	Carbohydrate Metabolism	26.88	12.08	0.4	144.512	0
3.2.1.143	Poly(ADP-ribose) glycohydrolase.	-	-	9.22	0	0	17.9533	0
3.2.1.15	Polygalacturonase.	Pentose and glucuronate interconversions;Starch and sucrose metabolism	Carbohydrate Metabolism	0	1.8	7.97	5.62114	0
3.2.1.150	Oligoxyloglucan reducing-end-specific cellobiohydrolase.	-	-	0	42.38	0.09	5.4376	0
3.2.1.151	Xyloglucan-specific endo-beta-1,4-glucanase.	-	-	0	0	0	0.688504	0
3.2.1.152	Mannosylglycoprotein endo-beta-mannosidase.	-	-	0	0.76	0.3	0	0
3.2.1.158	Alpha-agarase.	-	-	1.7	86.76	0.15	967.709	0
3.2.1.165	Exo-1,4-beta-D-glucosaminidase.	-	-	0	4.66	0	0	0
3.2.1.169	Protein O-GlcNAcase.	-	-	77.14	0	0	8.79647	0
3.2.1.17	Lysozyme.	-	-	74.45	68.23	276.88	45.5504	0
3.2.1.170	Mannosylglycerate hydrolase.	-	-	0	0	0	0.117887	0
3.2.1.172	Unsaturated rhamnogalacturonyl hydrolase.	-	-	72.67	32.99	3.63	6.69592	0
3.2.1.176	Cellulose 1,4-beta-cellobiosidase (reducing end).	-	-	0	12.67	0	0	0
3.2.1.177	Alpha-D-xyloside xylohydrolase.	-	-	390.02	50.11	4.37	5.65291	0
3.2.1.179	Gellan tetrasaccharide unsaturated glucuronyl hydrolase.	-	-	21.67	10.26	11.12	0	0
3.2.1.18	Exo-alpha-sialidase.	Other glycan degradation;Sphingolipid metabolism	Glycan Biosynthesis and Metabolism	69.2	0	0.18	377.02	0
3.2.1.180	Unsaturated chondroitin disaccharide hydrolase.	-	-	0	0	0	0.655096	0
3.2.1.183	UDP-N-acetylglucosamine 2-epimerase (hydrolyzing).	-	-	0	0	2.57	5.41821	0
3.2.1.184	UDP-N,N'-diacetylbacillosamine 2-epimerase (hydrolyzing).	-	-	0	0	0	23.7115	0
3.2.1.185	Non-reducing end beta-L-arabinofuranosidase.	-	-	0	0	0	1.00466	0
3.2.1.2	Beta-amylase.	Starch and sucrose metabolism	Carbohydrate Metabolism	0	0	0	17.052	0
3.2.1.20	Alpha-glucosidase.	Galactose metabolism;Starch and sucrose metabolism	Carbohydrate Metabolism	153.82	22.09	18.43	30.4622	0
3.2.1.21	Beta-glucosidase.	Cyanoamino acid metabolism;Starch and sucrose metabolism;Phenylpropanoid biosynthesis;Biosynthesis of secondary metabolites	Multiple	373.12	34.64	69.84	80.2361	0
3.2.1.22	Alpha-galactosidase.	Galactose metabolism;Glycerolipid metabolism;Sphingolipid metabolism;Glycosphingolipid biosynthesis - globo series	Multiple	49.16	126.46	0.69	58.4088	0
3.2.1.23	Beta-galactosidase.	Galactose metabolism;Other glycan degradation;Glycosaminoglycan degradation;Sphingolipid metabolism;Glycosphingolipid biosynthesis - ganglio series	Multiple	502.21	114.1	335.68	45.461	414.797
3.2.1.24	Alpha-mannosidase.	Other glycan degradation	-	86.81	1.65	0	17.5646	0
3.2.1.25	Beta-mannosidase.	Other glycan degradation	-	37.92	8.49	0	2.83233	0
3.2.1.26	Beta-fructofuranosidase.	Galactose metabolism;Starch and sucrose metabolism	Carbohydrate Metabolism	82.68	0	12.23	1.6782	0
3.2.1.28	Alpha,alpha-trehalase.	Starch and sucrose metabolism	Carbohydrate Metabolism	25.67	0	0.82	13.7306	0
3.2.1.3	Glucan 1,4-alpha-glucosidase.	Starch and sucrose metabolism	Carbohydrate Metabolism	2.99	0	0.4	34.7261	0
3.2.1.31	Beta-glucuronidase.	Pentose and glucuronate interconversions;Starch and sucrose metabolism;Glycosaminoglycan degradation;Porphyrin and chlorophyll metabolism;Flavone and flavonol biosynthesis;Drug metabolism - other enzymes	Multiple	464.52	25.37	0.41	1.15187	0
3.2.1.33	Amylo-alpha-1,6-glucosidase.	Starch and sucrose metabolism	Carbohydrate Metabolism	0	0	0	0.361192	0
3.2.1.35	Hyaluronoglucosaminidase.	Glycosaminoglycan degradation	-	0	0	0	1.30682	0
3.2.1.37	Xylan 1,4-beta-xylosidase.	Starch and sucrose metabolism;Amino sugar and nucleotide sugar metabolism	Carbohydrate Metabolism	143.9	319.2	11.74	9.86013	0
3.2.1.39	Glucan endo-1,3-beta-D-glucosidase.	Starch and sucrose metabolism	Carbohydrate Metabolism	0	0	0	40.5798	0
3.2.1.4	Cellulase.	Starch and sucrose metabolism	Carbohydrate Metabolism	62.12	800.05	4.48	205.76	0
3.2.1.41	Pullulanase.	-	-	0.85	0	1.75	25.8551	0
3.2.1.45	Glucosylceramidase.	Other glycan degradation;Sphingolipid metabolism	Glycan Biosynthesis and Metabolism	14.51	8.06	0	19.6486	0
3.2.1.46	Galactosylceramidase.	Sphingolipid metabolism	-	0	2.56	0	1.65991	0
3.2.1.49	Alpha-N-acetylgalactosaminidase.	Glycosphingolipid biosynthesis - globo series	Glycan Biosynthesis and Metabolism	176.84	5.24	0	52.1856	0
3.2.1.50	Alpha-N-acetylglucosaminidase.	Glycosaminoglycan degradation	-	1.02	4.84	0	0	0
3.2.1.51	Alpha-L-fucosidase.	Other glycan degradation	-	173.43	15.05	0	13.8213	0
3.2.1.52	Beta-N-acetylhexosaminidase.	Other glycan degradation;Various types of N-glycan biosynthesis;Amino sugar and nucleotide sugar metabolism;Glycosaminoglycan degradation;Glycosphingolipid biosynthesis - globo series;Glycosphingolipid biosynthesis - ganglio series	Multiple	288.2	34.82	1.4	310.79	0
3.2.1.54	Cyclomaltodextrinase.	Starch and sucrose metabolism	Carbohydrate Metabolism	106.26	51.15	1.2	1.04375	0
3.2.1.55	Non-reducing end alpha-L-arabinofuranosidase.	Amino sugar and nucleotide sugar metabolism	-	213.08	150.23	5.01	33.2936	0
3.2.1.58	Glucan 1,3-beta-glucosidase.	Starch and sucrose metabolism	Carbohydrate Metabolism	16.96	0	1.28	0.320449	0
3.2.1.6	Endo-1,3(4)-beta-glucanase.	-	-	0	0	0	5.30947	0
3.2.1.62	Glycosylceramidase.	-	-	0	0	1.35	0.555981	0
3.2.1.68	Isoamylase.	-	-	0	0	0	32.4083	0
3.2.1.73	Licheninase.	-	-	0	5.24	0	26.6325	0
3.2.1.78	Mannan endo-1,4-beta-mannosidase.	Fructose and mannose metabolism	Carbohydrate Metabolism	0	99.72	0	9.56553	0
3.2.1.8	Endo-1,4-beta-xylanase.	-	-	258.53	256.64	6.57	37.9236	0
3.2.1.80	Fructan beta-fructosidase.	Fructose and mannose metabolism	Carbohydrate Metabolism	0	14.16	8	5.23717	0
3.2.1.81	Beta-agarase.	-	-	0	0	0	0.632414	0
3.2.1.84	Glucan 1,3-alpha-glucosidase.	N-Glycan biosynthesis	-	148.93	24.68	0.52	0.327203	0
3.2.1.85	6-phospho-beta-galactosidase.	Galactose metabolism	Carbohydrate Metabolism	56.16	0	21.27	5.0856	0
3.2.1.86	6-phospho-beta-glucosidase.	Glycolysis / Gluconeogenesis	Carbohydrate Metabolism	0	0	0	3.42286	0
3.2.1.89	Arabinogalactan endo-beta-1,4-galactanase.	-	-	0	0	0	1.59853	0
3.2.1.91	Cellulose 1,4-beta-cellobiosidase (non-reducing end).	Starch and sucrose metabolism	Carbohydrate Metabolism	0	12.89	0.26	361.104	0
3.2.1.93	Alpha,alpha-phosphotrehalase.	Starch and sucrose metabolism	Carbohydrate Metabolism	0	0	0	1.66033	0
3.2.1.96	Mannosyl-glycoprotein endo-beta-N-acetylglucosaminidase.	Other glycan degradation	-	0	0	12.19	12.0837	0
3.2.1.97	Endo-alpha-N-acetylgalactosaminidase.	-	-	0	0	0	0.640238	0
3.2.1.99	Arabinan endo-1,5-alpha-L-arabinosidase.	-	-	0	59.84	0	0.929538	0
3.2.2.-	Endonuclease VIII-like 2	-	-	0	0	0	148.986	0
3.2.2.20	DNA-3-methyladenine glycosylase I.	-	-	59.87	0	19.54	1.60059	0
3.2.2.21	DNA-3-methyladenine glycosylase II.	-	-	94.01	0	7.54	27.843	1839.02
3.2.2.23	DNA-formamidopyrimidine glycosylase.	-	-	214.93	0	390.62	184.189	0
3.2.2.24	ADP-ribosyl-[dinitrogen reductase] hydrolase.	-	-	18.68	0	0.22	3.07468	0
3.2.2.27	Uracil-DNA glycosylase.	-	-	45.73	77.82	12.79	133.577	0
3.2.2.28	Double-stranded uracil-DNA glycosylase.	-	-	4.55	0	0.41	0	0
3.2.2.29	Thymine-DNA glycosylase.	-	-	0	0	0	1.16298	0
3.2.2.3	Uridine nucleosidase.	Pyrimidine metabolism	Nucleotide Metabolism	0	0	0	88.8473	0
3.2.2.4	AMP nucleosidase.	Purine metabolism	Nucleotide Metabolism	23.77	0	0.42	29.9653	0
3.2.2.8	Ribosylpyrimidine nucleosidase.	Purine metabolism;Pyrimidine metabolism	-	0	0	0	1.96845	0
3.2.2.9	Adenosylhomocysteine nucleosidase.	Cysteine and methionine metabolism	Aminoacid Metabolism	100.28	20.55	9.83	66.8992	0
3.2.2.n1	Cytokinin riboside 5'-monophosphate phosphoribohydrolase.	-	-	0	0	0	37.8737	0
3.3.-.-	-	-	-	0	0	0	22.3718	0
3.3.1.1	Adenosylhomocysteinase.	Cysteine and methionine metabolism	Multiple	136.37	32.3	0.69	2076.05	0
3.3.2.1	Isochorismatase.	Biosynthesis of siderophore group nonribosomal peptides;Biosynthesis of phenylpropanoids;Biosynthesis of secondary metabolites	Cofactor and vitamins Metabolism	16.14	0	0	0	0
3.3.2.10	Soluble epoxide hydrolase.	Arachidonic acid metabolism;Chloroalkane and chloroalkene degradation	-	0	0	0	48.2576	0
3.3.2.12	Oxepin-CoA hydrolase.	-	-	6.78	0	0.2	20.2937	0
3.3.2.2	Alkenylglycerophosphocholine hydrolase.	Ether lipid metabolism	-	0	0	0	2.46966	0
3.3.2.5	Alkenylglycerophosphoethanolamine hydrolase.	Ether lipid metabolism	-	0	0	0	2.46966	0
3.3.2.6	Leukotriene-A(4) hydrolase.	Arachidonic acid metabolism	Lipid Metabolism	7.48	0	0.1	15.84	0
3.3.2.8	Limonene-1,2-epoxide hydrolase.	Limonene and pinene degradation;Biosynthesis of secondary metabolites	-	0	0	0	10.3505	0
3.4.-.-	D-alanyl-D-alanine-carboxypeptidase / D-alanyl-D-alanine-endopeptidase	Lysine degradation;Peptidoglycan biosynthesis;Biotin metabolism	-	0	0	0	900.496	0
3.4.11.-	Putative aminopeptidase FrvX	-	-	0	0	0	185.257	0
3.4.11.1	Leucyl aminopeptidase.	Glutathione metabolism	-	219.36	14.23	1.12	409.996	0
3.4.11.10	Bacterial leucyl aminopeptidase.	-	-	67.9	0	0	20.8551	0
3.4.11.14	Cytosol alanyl aminopeptidase.	-	-	8.09	2.06	58.87	104.352	0
3.4.11.15	Aminopeptidase Y.	-	-	0	0	0	14.2379	0
3.4.11.18	Methionyl aminopeptidase.	-	-	1028.7	365.69	1505.04	676.216	0
3.4.11.19	D-stereospecific aminopeptidase.	-	-	0	0	0.26	0.601774	0
3.4.11.2	Membrane alanyl aminopeptidase.	Glutathione metabolism	Other Aminoacid Metabolism	0	0	0	54.1328	0
3.4.11.21	Aspartyl aminopeptidase.	-	-	14.07	10.44	0	3.91592	0
3.4.11.22	Aminopeptidase I.	-	-	108.66	19.76	0	0	0
3.4.11.23	PepB aminopeptidase.	Glutathione metabolism	-	3.6	0	0	28.6965	0
3.4.11.24	Aminopeptidase S.	-	-	31.34	0	0	4.21263	0
3.4.11.26	Intermediate cleaving peptidase 55.	-	-	10.58	0	9.26	0	0
3.4.11.3	Cystinyl aminopeptidase.	-	-	0	2.17	0	0	0
3.4.11.4	Tripeptide aminopeptidase.	-	-	85	51.26	1836.8	4.91839	0
3.4.11.5	Prolyl aminopeptidase.	Arginine and proline metabolism	Aminoacid Metabolism	12.93	6.29	52.97	107.82	0
3.4.11.6	Aminopeptidase B.	-	-	0	0	0	5.14562	0
3.4.11.7	Glutamyl aminopeptidase.	-	-	1.05	1.05	0	7.80469	0
3.4.11.9	Xaa-Pro aminopeptidase.	-	-	15.42	9.1	0.12	230.716	0
3.4.13.-	Cys-Gly metallodipeptidase DUG1	-	-	0	0	0	76.0453	0
3.4.13.18	Cytosol nonspecific dipeptidase.	-	-	35.09	128.61	3.73	32.3108	0
3.4.13.19	Membrane dipeptidase.	-	-	0	32.9	0.52	108.211	0
3.4.13.20	Beta-Ala-His dipeptidase.	Histidine metabolism;beta-Alanine metabolism	Multiple	1.57	0	0.3	41.3038	0
3.4.13.21	Dipeptidase E.	-	-	36.8	0	0	25.838	0
3.4.13.22	D-Ala-D-Ala dipeptidase.	-	-	0	51.13	0.57	14.3823	0
3.4.13.9	Xaa-Pro dipeptidase.	-	-	45.3	58.38	1102.71	78.9743	0
3.4.14.-	Dipeptidyl aminopeptidase Ste13	-	-	0	0	0	51.0281	0
3.4.14.1	Dipeptidyl-peptidase I.	-	-	0	0	0	29.5385	0
3.4.14.10	Tripeptidyl-peptidase II.	-	-	0	0	0	0.97512	0
3.4.14.11	Xaa-Pro dipeptidyl-peptidase.	-	-	6.7	0	293.25	36.9201	0
3.4.14.12	Xaa-Xaa-Pro tripeptidyl-peptidase.	-	-	6.73	30.1	1.36	50.1078	0
3.4.14.2	Dipeptidyl-peptidase II.	-	-	0	0	0	0.633705	0
3.4.14.4	Dipeptidyl-peptidase III.	-	-	0	45.03	0	4.40202	0
3.4.14.5	Dipeptidyl-peptidase IV.	-	-	8.5	2.48	0	11.2007	0
3.4.14.9	Tripeptidyl-peptidase I.	-	-	0	0	0	21.04	0
3.4.15.1	Peptidyl-dipeptidase A.	-	-	2.53	0	0.1	12.6747	0
3.4.15.5	Peptidyl-dipeptidase Dcp.	-	-	35.4	49.51	0.7	18.101	0
3.4.15.6	Cyanophycinase.	-	-	0	0	0	18.762	0
3.4.16.-	Serine carboxypeptidase-like clade IV	-	-	0	0	0	30.4172	0
3.4.16.2	Lysosomal Pro-Xaa carboxypeptidase.	-	-	0	0	0	2.41602	0
3.4.16.4	Serine-type D-Ala-D-Ala carboxypeptidase.	Peptidoglycan biosynthesis	-	234.28	10.79	25.45	355.744	0
3.4.16.5	Carboxypeptidase C.	-	-	0	0	0	22.073	0
3.4.16.6	Carboxypeptidase D.	-	-	0	0	0	7.29077	0
3.4.17.-	Carboxypeptidase PM20D1	-	-	0	0	0	504.834	0
3.4.17.1	Carboxypeptidase A.	-	-	0	0	0	9.99518	0
3.4.17.10	Carboxypeptidase E.	-	-	0	0	0	1.79202	0
3.4.17.11	Glutamate carboxypeptidase.	-	-	97.86	0	0	12.3187	0
3.4.17.12	Carboxypeptidase M.	-	-	0	0	0	1.71388	0
3.4.17.13	Muramoyltetrapeptide carboxypeptidase.	-	-	12	2.42	3.23	11.4131	0
3.4.17.15	Carboxypeptidase A2.	-	-	0	0	0	33.6575	0
3.4.17.18	Carboxypeptidase T.	-	-	0	0	0	24.1105	0
3.4.17.19	Carboxypeptidase Taq.	-	-	0	0	8.85	43.5797	0
3.4.17.21	Glutamate carboxypeptidase II.	-	-	1.02	0	0	20.5469	0
3.4.17.22	Metallocarboxypeptidase D.	-	-	0	0	0	3.01236	0
3.4.17.3	Lysine carboxypeptidase.	-	-	0	0	0	0.637608	0
3.4.17.4	Gly-Xaa carboxypeptidase.	-	-	11.11	0	0	0	0
3.4.17.n1	[CysO]-cysteine peptidase.	-	-	0	0	0	4.40447	0
3.4.18.1	Cathepsin X.	-	-	0	0	0	220.221	0
3.4.19.-	Beta-aspartyl-dipeptidase (metallo-type)	-	-	0	0	0	37.246	0
3.4.19.1	Acylaminoacyl-peptidase.	-	-	0	0	0.2	0.46694	0
3.4.19.11	Gamma-D-glutamyl-meso-diaminopimelate peptidase.	-	-	104.5	299.05	7.83	0	0
3.4.19.12	Ubiquitinyl hydrolase 1.	-	-	0	0	0	248.272	0
3.4.19.13	Glutathione hydrolase.	-	-	0	0	0.51	366.11	0
3.4.19.5	Beta-aspartyl-peptidase.	-	-	11.99	0	5.26	38.3799	0
3.4.19.9	Gamma-glutamyl hydrolase.	Folate biosynthesis	Cofactor and vitamins Metabolism	0	0	0	13.5941	0
3.4.21.-	Transmembrane protease, serine 11G	-	-	0	0	0	1479.42	651.653
3.4.21.1	Chymotrypsin.	-	-	0	0	0	50.4779	0
3.4.21.10	Acrosin.	-	-	0	0	0	6.03155	0
3.4.21.101	Xanthomonalisin.	-	-	0	0	0	4.47839	0
3.4.21.102	C-terminal processing peptidase.	-	-	263.6	73.84	0.13	427.41	370.074
3.4.21.103	Physarolisin.	-	-	0	0	0	36.0348	0
3.4.21.105	Rhomboid protease.	-	-	11.13	10.49	44.29	181.757	0
3.4.21.107	Peptidase Do.	-	-	182.42	93.22	20.35	592.531	421.012
3.4.21.108	HtrA2 peptidase.	-	-	0	0	0	3.0445	0
3.4.21.111	Aqualysin 1.	-	-	5.6	0	0	10.1072	0
3.4.21.112	Site-1 protease.	-	-	0	0	0	1.19934	0
3.4.21.116	SpoIVB peptidase.	-	-	29.18	0	0.16	0	0
3.4.21.19	Glutamyl endopeptidase.	-	-	2.96	0	0	3.76382	0
3.4.21.26	Prolyl oligopeptidase.	-	-	3.01	9.1	0.2	20.7353	0
3.4.21.32	Brachyurin.	-	-	0	0	0	4.8772	0
3.4.21.34	Plasma kallikrein.	-	-	0	0	0	4.2338	0
3.4.21.36	Pancreatic elastase.	-	-	0	0	0	489.487	0
3.4.21.4	Trypsin.	-	-	0	0	0	227.489	0
3.4.21.49	Hypodermin C.	-	-	0	0	0	1.05259	0
3.4.21.50	Lysyl endopeptidase.	-	-	0	0	0.41	35.26	0
3.4.21.53	Endopeptidase La.	-	-	165.72	62.23	1.35	522.168	0
3.4.21.62	Subtilisin.	-	-	56.24	5.16	0.9	101.024	0
3.4.21.63	Oryzin.	-	-	0	0	0	3.26921	0
3.4.21.66	Thermitase.	-	-	0	0	0	19.0998	0
3.4.21.7	Plasmin.	-	-	0	0	0	21.253	0
3.4.21.71	Pancreatic elastase II.	-	-	0	0	0	33.3354	0
3.4.21.75	Furin.	-	-	0	0	0	2.60653	0
3.4.21.83	Oligopeptidase B.	-	-	20.79	1.34	1.59	19.0402	0
3.4.21.86	Limulus clotting enzyme.	-	-	0	0	0	0.424201	0
3.4.21.88	Repressor LexA.	-	-	146.49	64.04	693.2	289.221	0
3.4.21.89	Signal peptidase I.	-	-	153.53	33.61	186.68	396.467	1474.23
3.4.21.9	Enteropeptidase.	-	-	0	0	0	14.2708	0
3.4.21.92	Endopeptidase Clp.	-	-	819.06	360.31	1865.02	622.458	5265.13
3.4.21.94	Proprotein convertase 2.	-	-	0	0	0	48.8618	0
3.4.21.98	Hepacivirin.	-	-	0	0	0	3.30335	0
3.4.22.-	Deubiquitinase	-	-	0	0	0	3341.7	0
3.4.22.1	Cathepsin B.	-	-	0	0	0	232.461	0
3.4.22.14	Actinidain.	-	-	0	0	0	1.70398	0
3.4.22.15	Cathepsin L.	-	-	0	0	0	697.202	0
3.4.22.16	Cathepsin H.	-	-	0	0	0	17.6595	0
3.4.22.27	Cathepsin S.	-	-	0	0	0	7.74629	0
3.4.22.31	Ananain.	-	-	0	0	0	0.897443	0
3.4.22.33	Fruit bromelain.	-	-	0	0	0	0.902661	0
3.4.22.34	Legumain.	-	-	0	2.31	0	165.195	0
3.4.22.35	Histolysain.	-	-	0	0	0	2.99532	0
3.4.22.37	Gingipain R.	-	-	0	0	0	1.19429	0
3.4.22.38	Cathepsin K.	-	-	0	0	0	7.87922	0
3.4.22.40	Bleomycin hydrolase.	-	-	24.87	30.02	416.76	16.3574	0
3.4.22.41	Cathepsin F.	-	-	0	0	0	12.4992	0
3.4.22.42	Cathepsin O.	-	-	0	0	0	1224.29	0
3.4.22.43	Cathepsin V.	-	-	0	0	0	1.01808	0
3.4.22.47	Gingipain K.	-	-	0	0	0	6.5303	0
3.4.22.50	V-cath endopeptidase.	-	-	0	0	0	11.9102	0
3.4.22.51	Cruzipain.	-	-	0	0	0	94.8334	0
3.4.22.52	Calpain-1.	-	-	0	0	0	2.28577	0
3.4.22.53	Calpain-2.	-	-	0	0	0	0.704116	0
3.4.22.67	Zingipain.	-	-	0	0	0	1.6386	0
3.4.22.68	Ulp1 peptidase.	-	-	0	0	0	0.318151	0
3.4.22.8	Clostripain.	-	-	0	1.21	0	0	0
3.4.23.-	Signal peptide peptidase-like 2C	-	-	0	0	0	696.784	0
3.4.23.18	Aspergillopepsin I.	-	-	0	0	0	0.644223	0
3.4.23.25	Saccharopepsin.	-	-	0	0	0	1.56246	0
3.4.23.34	Cathepsin E.	-	-	0	0	0	4.50022	0
3.4.23.36	Signal peptidase II.	-	-	14.51	34.82	9.42	413.137	0
3.4.23.43	Prepilin peptidase.	-	-	10.26	0	0	158.133	0
3.4.23.49	Omptin.	-	-	42.96	0	0.22	0	0
3.4.23.5	Cathepsin D.	-	-	0	0	0	103.709	0
3.4.23.51	HycI peptidase.	-	-	0	0	0	0.659268	0
3.4.24.-	Mitochondrial inner membrane protease ATP23	-	-	0	0	0	3464.71	5966.62
3.4.24.11	Neprilysin.	-	-	0	0	0	4.31406	0
3.4.24.12	Envelysin.	-	-	0	0	0	0.812867	0
3.4.24.13	IgA-specific metalloendopeptidase.	-	-	2.22	0	0	0	0
3.4.24.15	Thimet oligopeptidase.	-	-	0	0	0	0.421323	0
3.4.24.21	Astacin.	-	-	0	0	0	24.0064	0
3.4.24.25	Vibriolysin.	-	-	0	0	0	4.22563	0
3.4.24.28	Bacillolysin.	-	-	0	0	0.58	5.04903	0
3.4.24.3	Microbial collagenase.	-	-	0	0	0	5.5384	0
3.4.24.38	Gametolysin.	-	-	0	0	0	0.473347	0
3.4.24.40	Serralysin.	-	-	4.65	0	0.14	60.23	0
3.4.24.55	Pitrilysin.	-	-	0	0	0	6.66628	0
3.4.24.56	Insulysin.	-	-	60.79	0	0.29	42.0118	0
3.4.24.57	O-sialoglycoprotein endopeptidase.	-	-	55.82	98.24	369.83	364.69	0
3.4.24.59	Mitochondrial intermediate peptidase.	-	-	0	0	0	16.0764	0
3.4.24.64	Mitochondrial processing peptidase.	-	-	13.33	18.18	2.46	33.6302	0
3.4.24.70	Oligopeptidase A.	-	-	0	0	0	71.3514	0
3.4.24.71	Endothelin-converting enzyme 1.	-	-	0	0	0	24.7281	0
3.4.24.75	Lysostaphin.	-	-	10.8	7.58	0.21	3.90585	0
3.4.24.80	Membrane-type matrix metalloproteinase-1.	-	-	0	0	0	0.640238	0
3.4.24.81	ADAM10 endopeptidase.	-	-	0	0	0	0.250618	0
3.4.24.84	Ste24 endopeptidase.	-	-	0	0	0	191.37	0
3.4.24.85	S2P endopeptidase.	-	-	0	0	0	0.808634	0
3.4.25.1	Proteasome endopeptidase complex.	-	-	3.4	0	0.5	527.882	0
3.4.25.2	HslU--HslV peptidase.	-	-	8.74	0	0	316.938	0
3.4.99.-	-	-	-	0	0	0	39.2385	0
3.5.-.-	Double stranded RNA-specific editase B	-	-	0	0	0	917.606	0
3.5.1.-	Trypanothione synthetase/amidase	Lysine biosynthesis;Fluorobenzoate degradation;Glutathione metabolism;Amino sugar and nucleotide sugar metabolism;Butirosin and neomycin biosynthesis;Lipopolysaccharide biosynthesis;Sphingolipid metabolism;Caprolactam degradation;Biosynthesis of secondary metabolites	-	0	0	0	2137.29	771.253
3.5.1.1	Asparaginase.	Alanine, aspartate and glutamate metabolism;Cyanoamino acid metabolism;Nitrogen metabolism;Biosynthesis of secondary metabolites	Multiple	65.73	34.09	12.81	34.7762	0
3.5.1.10	Formyltetrahydrofolate deformylase.	Glyoxylate and dicarboxylate metabolism;One carbon pool by folate	Multiple	28.39	41.35	0.61	102.152	0
3.5.1.100	(R)-amidase.	-	-	26.34	3.57	0.26	8.68601	0
3.5.1.101	L-proline amide hydrolase.	-	-	0	0	0.22	0	0
3.5.1.103	N-acetyl-1-D-myo-inositol-2-amino-2-deoxy-alpha-D-glucopyranoside	-	-	8.33	0	0	33.581	0
3.5.1.107	Maleamate amidohydrolase.	Nicotinate and nicotinamide metabolism	-	0	0	0	23.161	0
3.5.1.11	Penicillin amidase.	Penicillin and cephalosporin biosynthesis;Biosynthesis of secondary metabolites	Secondary Metabolites Biosynthesis	0.94	0	0.3	11.0073	0
3.5.1.110	Peroxyureidoacrylate/ureidoacrylate amidohydrolase.	-	-	0	0	0	77.5793	0
3.5.1.115	Mycothiol S-conjugate amidase.	-	-	0	0	0	5.28462	0
3.5.1.13	Aryl-acylamidase.	-	-	0	0	0	13.6796	0
3.5.1.14	N-acyl-aliphatic-L-amino acid amidohydrolase.	Arginine and proline metabolism;Biosynthesis of alkaloids derived from ornithine, lysine and nicotinic acid;Biosynthesis of secondary metabolites	Aminoacid Metabolism	0	0	0	16.8267	0
3.5.1.15	Aspartoacylase.	Alanine, aspartate and glutamate metabolism;Histidine metabolism	Aminoacid Metabolism	0	0	0	4.97232	0
3.5.1.16	Acetylornithine deacetylase.	Arginine and proline metabolism;Biosynthesis of alkaloids derived from ornithine, lysine and nicotinic acid;Biosynthesis of secondary metabolites	Aminoacid Metabolism	10.21	5.15	0.72	40.1744	0
3.5.1.18	Succinyl-diaminopimelate desuccinylase.	Lysine biosynthesis	Aminoacid Metabolism	24.24	13.99	19.36	216.093	0
3.5.1.19	Nicotinamidase.	Nicotinate and nicotinamide metabolism	Cofactor and vitamins Metabolism	3.97	0	0	19.3127	0
3.5.1.2	Glutaminase.	Alanine, aspartate and glutamate metabolism;Arginine and proline metabolism;D-Glutamine and D-glutamate metabolism;Nitrogen metabolism	Multiple	264.89	50.84	0.23	35.1195	0
3.5.1.23	Ceramidase.	Sphingolipid metabolism	Lipid Metabolism	0	0	0	3.63942	0
3.5.1.24	Choloylglycine hydrolase.	Primary bile acid biosynthesis;Secondary bile acid biosynthesis	Lipid Metabolism	2.22	0	3.01	0	0
3.5.1.25	N-acetylglucosamine-6-phosphate deacetylase.	Galactose metabolism;Amino sugar and nucleotide sugar metabolism	Carbohydrate Metabolism	0	0	0	35.4377	0
3.5.1.26	N(4)-(beta-N-acetylglucosaminyl)-L-asparaginase.	Other glycan degradation	-	0	0	0	73.0857	0
3.5.1.28	N-acetylmuramoyl-L-alanine amidase.	-	-	317.85	23.76	482.88	271.417	0
3.5.1.3	Omega-amidase.	Alanine, aspartate and glutamate metabolism	-	35.83	0	1.63	16.9729	0
3.5.1.32	Hippurate hydrolase.	Phenylalanine metabolism;Biosynthesis of alkaloids derived from ornithine, lysine and nicotinic acid	-	0	0	0	153.126	0
3.5.1.4	Amidase.	Arginine and proline metabolism;Phenylalanine metabolism;Tryptophan metabolism;Cyanoamino acid metabolism;Aminobenzoate degradation;Styrene degradation	Multiple	6.63	0	0.19	159.595	0
3.5.1.41	Chitin deacetylase.	Amino sugar and nucleotide sugar metabolism	Carbohydrate Metabolism	0	0	0	77.8973	0
3.5.1.42	Nicotinamide-nucleotide amidase.	Nicotinate and nicotinamide metabolism	-	0	0	0	149.277	0
3.5.1.44	Protein-glutamine glutaminase.	-	-	166.77	0	1.17	43.1132	0
3.5.1.46	6-aminohexanoate-oligomer exohydrolase.	-	-	7.39	4.26	0	32.2873	0
3.5.1.49	Formamidase.	Glyoxylate and dicarboxylate metabolism;Nitrogen metabolism	Multiple	0	0	0	358.755	0
3.5.1.5	Urease.	Purine metabolism;Arginine and proline metabolism;Atrazine degradation	Multiple	63.36	11.72	0	733.725	0
3.5.1.52	Peptide-N(4)-(N-acetyl-beta-glucosaminyl)asparagine amidase.	-	-	0	0	1.34	58.279	0
3.5.1.53	N-carbamoylputrescine amidase.	Arginine and proline metabolism	-	107.08	9.35	0	73.8259	0
3.5.1.54	Allophanate hydrolase.	Arginine and proline metabolism;Atrazine degradation	Multiple	9.51	0	0	45.5329	0
3.5.1.56	N,N-dimethylformamidase.	Glyoxylate and dicarboxylate metabolism	Carbohydrate Metabolism	0	0	0	18.197	0
3.5.1.59	N-carbamoylsarcosine amidase.	Arginine and proline metabolism	Aminoacid Metabolism	0	0	0	6.60788	0
3.5.1.6	Beta-ureidopropionase.	Pyrimidine metabolism;beta-Alanine metabolism;Pantothenate and CoA biosynthesis;Drug metabolism - other enzymes	Multiple	0	0	0	35.2028	0
3.5.1.77	N-carbamoyl-D-amino-acid hydrolase.	-	-	0	0	0	36.187	0
3.5.1.78	Glutathionylspermidine amidase.	Glutathione metabolism	-	16.87	0	0.33	0.333619	0
3.5.1.79	Phthalyl amidase.	-	-	0	0	0	4.01528	0
3.5.1.81	N-acyl-D-amino-acid deacylase.	-	-	0	0	0	126.365	0
3.5.1.82	N-acyl-D-glutamate deacylase.	-	-	0	0	0	21.3772	0
3.5.1.83	N-acyl-D-aspartate deacylase.	-	-	0	0	0	8.88635	0
3.5.1.86	Mandelamide amidase.	-	-	3.43	0	0	0	0
3.5.1.87	N-carbamoyl-L-amino-acid hydrolase.	-	-	0	0	0	76.6245	0
3.5.1.88	Peptide deformylase.	-	-	483.3	114.94	485	551.546	0
3.5.1.9	Arylformamidase.	Tryptophan metabolism;Glyoxylate and dicarboxylate metabolism	Multiple	0	0	0.48	20.0698	0
3.5.1.91	N-substituted formamide deformylase.	-	-	51.54	6.09	0.34	10.1261	0
3.5.1.93	Glutaryl-7-aminocephalosporanic-acid acylase.	Penicillin and cephalosporin biosynthesis	-	0	0	0	16.1568	0
3.5.1.94	Gamma-glutamyl-gamma-aminobutyrate hydrolase.	Arginine and proline metabolism	-	0	0	0	11.558	0
3.5.1.96	Succinylglutamate desuccinylase.	Arginine and proline metabolism	-	9.53	0	0	10.6041	0
3.5.1.97	Acyl-homoserine-lactone acylase.	-	-	0	0	0	38.3589	0
3.5.1.98	Histone deacetylase.	-	-	35.6	0	0.23	241.174	0
3.5.1.99	Fatty acid amide hydrolase.	-	-	15.42	0	0	5.14017	0
3.5.1.n3	4-deoxy-4-formamido-L-arabinose-phosphoundecaprenol deformylase.	-	-	0	0	0	0.697004	0
3.5.2.-	-	Purine metabolism;Histidine metabolism;Caprolactam degradation	-	0	0	0	79.2928	0
3.5.2.10	Creatininase.	Arginine and proline metabolism	Aminoacid Metabolism	2.99	0	0	8.92488	0
3.5.2.12	6-aminohexanoate-cyclic-dimer hydrolase.	-	-	4.84	0	0	17.0826	0
3.5.2.17	Hydroxyisourate hydrolase.	Purine metabolism	-	5.62	0	0.53	36.2115	0
3.5.2.18	Enamidase.	Nicotinate and nicotinamide metabolism	-	0	0	0	13.8644	0
3.5.2.19	Streptothricin hydrolase.	-	-	0	0	0	1.77437	0
3.5.2.2	Dihydropyrimidinase.	Pyrimidine metabolism;beta-Alanine metabolism;Pantothenate and CoA biosynthesis;Drug metabolism - other enzymes	Multiple	0	0	0	134.382	0
3.5.2.3	Dihydroorotase.	Pyrimidine metabolism	Nucleotide Metabolism	160.3	22.23	33.88	468.054	0
3.5.2.5	Allantoinase.	Purine metabolism	Nucleotide Metabolism	54.64	27.13	0	6.17972	0
3.5.2.6	Beta-lactamase.	Penicillin and cephalosporin biosynthesis;beta-Lactam resistance;Biosynthesis of secondary metabolites	Secondary Metabolites Biosynthesis	599.29	27.76	2.75	423.477	0
3.5.2.7	Imidazolonepropionase.	Histidine metabolism	Aminoacid Metabolism	264.48	0	0	49.3512	0
3.5.2.9	5-oxoprolinase (ATP-hydrolyzing).	Glutathione metabolism	Other Aminoacid Metabolism	0	0	0	293.135	0
3.5.3.-	-	Purine metabolism	-	0	0	0	31.7318	0
3.5.3.1	Arginase.	Arginine and proline metabolism;Biosynthesis of alkaloids derived from ornithine, lysine and nicotinic acid;Biosynthesis of secondary metabolites	Aminoacid Metabolism	10.06	0	1.35	39.6043	0
3.5.3.11	Agmatinase.	Arginine and proline metabolism	Aminoacid Metabolism	66.64	2.36	0.45	256.462	0
3.5.3.12	Agmatine deiminase.	Arginine and proline metabolism	Aminoacid Metabolism	0	18.65	0.38	38.0962	0
3.5.3.15	Protein-arginine deiminase.	-	-	0	0	0	0.573965	0
3.5.3.18	Dimethylargininase.	-	-	0	0	0	12.0384	0
3.5.3.19	Transferred entry: 3.5.1.116.	Purine metabolism	Nucleotide Metabolism	9.56	0	0	2.54	0
3.5.3.23	N-succinylarginine dihydrolase.	Arginine and proline metabolism	-	51.99	0	0	91.678	0
3.5.3.24	N(1)-aminopropylagmatine ureohydrolase.	-	-	0	0	0	0.780189	0
3.5.3.3	Creatinase.	Glycine, serine and threonine metabolism;Arginine and proline metabolism	Aminoacid Metabolism	0	0	0	68.7881	0
3.5.3.4	Allantoicase.	Purine metabolism	Nucleotide Metabolism	0	0	0	8.33067	0
3.5.3.6	Arginine deiminase.	Arginine and proline metabolism;Biosynthesis of secondary metabolites	Aminoacid Metabolism	7.07	2.19	1110.2	3.00408	0
3.5.3.8	Formimidoylglutamase.	Histidine metabolism	Aminoacid Metabolism	0	0	0	5.94837	0
3.5.3.9	Allantoate deiminase.	Purine metabolism	-	0	0	0	2.26838	0
3.5.4.-	C->U-editing enzyme APOBEC4	Atrazine degradation	-	0	0	0	451.727	0
3.5.4.1	Cytosine deaminase.	Pyrimidine metabolism;Arginine and proline metabolism	Nucleotide Metabolism	0	0	0	81.1197	0
3.5.4.10	IMP cyclohydrolase.	Purine metabolism;Biosynthesis of alkaloids derived from histidine and purine;Biosynthesis of secondary metabolites	Nucleotide Metabolism	24.58	0	4832.05	357.773	0
3.5.4.11	Pterin deaminase.	-	-	1.71	0	0	0	0
3.5.4.12	DCMP deaminase.	Pyrimidine metabolism	Nucleotide Metabolism	129.29	77.11	9.77	21.9958	0
3.5.4.13	DCTP deaminase.	Pyrimidine metabolism	Nucleotide Metabolism	20.12	0	1.12	228.76	0
3.5.4.16	GTP cyclohydrolase I.	Folate biosynthesis	Cofactor and vitamins Metabolism	250.67	64.8	326.63	563.283	0
3.5.4.19	Phosphoribosyl-AMP cyclohydrolase.	Histidine metabolism;Biosynthesis of alkaloids derived from histidine and purine;Biosynthesis of secondary metabolites	Aminoacid Metabolism	124.34	15.65	26.94	207.731	0
3.5.4.2	Adenine deaminase.	Purine metabolism	Nucleotide Metabolism	57.41	3.17	45.3	4.67447	0
3.5.4.25	GTP cyclohydrolase II.	Riboflavin metabolism	Cofactor and vitamins Metabolism	69.13	46.27	0.18	439.801	0
3.5.4.26	Diaminohydroxyphosphoribosylaminopyrimidine deaminase.	Riboflavin metabolism	Cofactor and vitamins Metabolism	2.35	0	2.61	389.105	0
3.5.4.27	Methenyltetrahydromethanopterin cyclohydrolase.	Methane metabolism	Cofactor and vitamins Metabolism	0	0	0	107.022	0
3.5.4.28	S-adenosylhomocysteine deaminase.	-	-	17.38	0	0.16	105.878	0
3.5.4.3	Guanine deaminase.	Purine metabolism	Nucleotide Metabolism	29.15	2.13	0.37	167.021	0
3.5.4.31	S-methyl-5'-thioadenosine deaminase.	-	-	0	0	0.16	105.878	0
3.5.4.32	8-oxoguanine deaminase.	-	-	0	0	0	25.2672	0
3.5.4.33	TRNA(adenine(34)) deaminase.	-	-	38.71	54.21	7.17	402.672	0
3.5.4.37	Double-stranded RNA adenine deaminase.	-	-	0	0	0	1.48454	0
3.5.4.39	GTP cyclohydrolase IV.	-	-	44.95	0	0	0	0
3.5.4.4	Adenosine deaminase.	Purine metabolism	Nucleotide Metabolism	90.44	0	28.99	71.5873	0
3.5.4.5	Cytidine deaminase.	Pyrimidine metabolism;Drug metabolism - other enzymes	Nucleotide Metabolism	181.15	26	4.51	47.9056	0
3.5.4.6	AMP deaminase.	Purine metabolism;Biosynthesis of secondary metabolites	Nucleotide Metabolism	0	0	0	3.31154	0
3.5.4.9	Methenyltetrahydrofolate cyclohydrolase.	One carbon pool by folate;Carbon fixation pathways in prokaryotes	Multiple	1054.84	0	84.22	346.187	0
3.5.5.1	Nitrilase.	Tryptophan metabolism;Cyanoamino acid metabolism;Aminobenzoate degradation;Styrene degradation;Nitrogen metabolism	Multiple	0	0	0	3.43426	0
3.5.5.4	Cyanoalanine nitrilase.	Cyanoamino acid metabolism	-	0	0	0	2.00466	0
3.5.5.7	Aliphatic nitrilase.	Styrene degradation	Xenobiotics	0	0	0	9.31919	0
3.5.5.8	Thiocyanate hydrolase.	-	-	0	0	0	2.79744	0
3.5.99.10	2-iminobutanoate/2-iminopropanoate deaminase.	-	-	135.65	160.04	5.58	0	0
3.5.99.3	Hydroxydechloroatrazine ethylaminohydrolase.	Atrazine degradation	Xenobiotics	3.23	0	0.16	0.686981	0
3.5.99.4	N-isopropylammelide isopropylaminohydrolase.	Atrazine degradation	Xenobiotics	0	0	0	5.48397	0
3.5.99.5	2-aminomuconate deaminase.	Tryptophan metabolism	Aminoacid Metabolism	0	0	0	10.9398	0
3.5.99.6	Glucosamine-6-phosphate deaminase.	Amino sugar and nucleotide sugar metabolism	Carbohydrate Metabolism	252.16	207.91	32.88	70.5169	0
3.5.99.7	1-aminocyclopropane-1-carboxylate deaminase.	Propanoate metabolism	Carbohydrate Metabolism	2.47	0	0	102.558	0
3.5.99.8	5-nitroanthranilic acid aminohydrolase.	-	-	0	0	0	3.51899	0
3.6.-.-	DNA repair protein RAD50	-	-	0	0	0	1391.19	451.446
3.6.1.-	Nudix motif 8	Purine metabolism;Lipopolysaccharide biosynthesis;Folate biosynthesis	-	0	0	0	1214.42	0
3.6.1.1	Inorganic diphosphatase.	Oxidative phosphorylation	-	458.11	263.84	265.81	1437.06	2592.28
3.6.1.10	Endopolyphosphatase.	-	-	0	0	0	1.58831	0
3.6.1.11	Exopolyphosphatase.	Purine metabolism	Nucleotide Metabolism	66.26	0	0.42	30.3085	0
3.6.1.12	DCTP diphosphatase.	Pyrimidine metabolism	-	0	0	0	12.0424	0
3.6.1.13	ADP-ribose diphosphatase.	Purine metabolism	Nucleotide Metabolism	140.12	5.01	6.05	450.36	0
3.6.1.15	Nucleoside-triphosphate phosphatase.	Purine metabolism;Thiamine metabolism	Multiple	128.95	30.99	302.5	352.931	0
3.6.1.17	Bis(5'-nucleosyl)-tetraphosphatase (asymmetrical).	Purine metabolism;Pyrimidine metabolism	Nucleotide Metabolism	78.67	0	0	52.4811	0
3.6.1.18	FAD diphosphatase.	Riboflavin metabolism	-	0	0	0	142.138	0
3.6.1.19	Nucleoside-triphosphate diphosphatase.	Purine metabolism;Pyrimidine metabolism;Drug metabolism - other enzymes	Nucleotide Metabolism	92.42	0	0	5.78776	0
[truncated: 600 more rows]
